# Supplementary material for: Alleviation of Lipopolysaccharide-Induced Acute Respiratory Distress Syndrome in Rats by Yiqi Huayu Jiedu Decoction: A Tandem Mass Tag-Based Proteomics Study
Source: Front Pharmacol. 2020 Aug 28;11:1215. doi: 10.3389/fphar.2020.01215 (PMC7485520; doi:10.3389/fphar.2020.01215)
Supplement: Table S1 — Total protein expression data of TMT test. [file Table_1.xlsx]

## Sheet: Model Control
ID	D	Pvalu	logFC	sign
Q66HL2	Src substrate cortactin [OS=Rattus norvegicus]	7.1875e-06	-0.0679885	NoDiff
Q5U209	Ribonuclease H2 subunit A [OS=Rattus norvegicus]	3.48072e-05	0.0722474	NoDiff
P06866-1	Haptoglobin [OS=Rattus norvegicus]	3.57422e-05	0.218705	UP
P08461	Dihydrolipoyllysine-residue acetyltransferase component of pyruvate dehydrogenase complex, mitochondrial [OS=Rattus norvegicus]	3.95531e-05	-0.0835364	NoDiff
P63219	guanine nucleotide-binding protein g(i)/g(s)/g(o) subunit gamma-5 [OS=Rattus norvegicus]	4.76612e-05	-0.214485	DOWN
Q5XI73	rho GDP-dissociation inhibitor 1 [OS=Rattus norvegicus]	5.28884e-05	0.105044	UP
P05197	Elongation factor 2 [OS=Rattus norvegicus]	5.30867e-05	0.0820504	NoDiff
Q64566-2	Isoform Long of Calcium-transporting ATPase type 2C member 1 [OS=Rattus norvegicus]	5.90399e-05	0.0513189	NoDiff
P49134	Integrin beta-1 [OS=Rattus norvegicus]	7.30434e-05	-0.0615571	NoDiff
P62828	GTP-binding nuclear protein RAN [OS=Rattus norvegicus]	9.64367e-05	0.0547388	NoDiff
Q62826-1	Heterogeneous nuclear ribonucleoprotein M [OS=Rattus norvegicus]	0.000101437	-0.0767787	NoDiff
Q6PDV7	60S ribosomal protein L10 [OS=Rattus norvegicus]	0.000105397	-0.0535944	NoDiff
P34058	Heat shock protein HSP 90-beta [OS=Rattus norvegicus]	0.000111179	0.0736387	NoDiff
P35248	Pulmonary surfactant-associated protein D [OS=Rattus norvegicus]	0.000113102	-0.0641695	NoDiff
Q6EV70	GDP-fucose protein O-fucosyltransferase 1 [OS=Rattus norvegicus]	0.000118322	0.0729264	NoDiff
Q9WV78	Plasmalemma vesicle-associated protein [OS=Rattus norvegicus]	0.000120469	-0.177891	DOWN
Q5PPN5	Tubulin polymerization-promoting protein family member 3 [OS=Rattus norvegicus]	0.000123769	-0.183239	DOWN
P14046	Alpha-1-inhibitor 3 [OS=Rattus norvegicus]	0.000145107	0.0845419	NoDiff
P15429	Beta-enolase [OS=Rattus norvegicus]	0.000145127	-0.0836665	NoDiff
Q9Z1J8	SEC14-like protein 3 [OS=Rattus norvegicus]	0.000156014	-0.0911673	NoDiff
P50545-1	Tyrosine-protein kinase HCK [OS=Rattus norvegicus]	0.000158648	0.214404	UP
Q9JLT0	Myosin-10 [OS=Rattus norvegicus]	0.00016603	-0.11159	DOWN
Q923W4	Hepatoma-derived growth factor-related protein 3 [OS=Rattus norvegicus]	0.000166254	-0.110117	DOWN
Q63041	Alpha-1-macroglobulin [OS=Rattus norvegicus]	0.000194076	0.0757696	NoDiff
P48679-1	Prelamin-A/C [OS=Rattus norvegicus]	0.000212915	-0.0641028	NoDiff
P09811	Glycogen phosphorylase, liver form [OS=Rattus norvegicus]	0.000215549	0.137557	UP
Q02874-1	Core histone macro-H2A.1 [OS=Rattus norvegicus]	0.000235364	-0.0869267	NoDiff
Q66HA8	Heat shock protein 105 kDa [OS=Rattus norvegicus]	0.000235374	0.0734898	NoDiff
Q03626-1	Murinoglobulin-1 [OS=Rattus norvegicus]	0.000259406	0.102822	UP
P18420	Proteasome subunit alpha type-1 [OS=Rattus norvegicus]	0.000260044	0.0684242	NoDiff
Q2LAP6	Testin [OS=Rattus norvegicus]	0.000292874	-0.0813281	NoDiff
Q63425	Periaxin [OS=Rattus norvegicus]	0.00033368	-0.131642	DOWN
P31000	Vimentin [OS=Rattus norvegicus]	0.000334141	0.141303	UP
B4F795	Choline transporter-like protein 2 [OS=Rattus norvegicus]	0.000337849	-0.0864419	NoDiff
Q63495	advanced glycosylation end product-specific receptor [OS=Rattus norvegicus]	0.000353981	-0.153239	DOWN
P27881	Hexokinase-2 [OS=Rattus norvegicus]	0.00036371	0.142036	UP
P04182	Ornithine aminotransferase, mitochondrial [OS=Rattus norvegicus]	0.000375188	0.150996	UP
Q5XIG8	Serine-threonine kinase receptor-associated protein [OS=Rattus norvegicus]	0.000387961	0.0336147	NoDiff
Q5XID0	Protein YIPF5 [OS=Rattus norvegicus]	0.000394811	-0.107467	DOWN
P50115	Protein S100-A8 [OS=Rattus norvegicus]	0.000427919	0.234884	UP
Q6AYF4	Integrin beta-6 [OS=Rattus norvegicus]	0.000442984	-0.10973	DOWN
P84060	Dystrobrevin beta [OS=Rattus norvegicus]	0.00044859	-0.122723	DOWN
P40241	CD9 antigen [OS=Rattus norvegicus]	0.00049605	-0.126719	DOWN
P01048	T-kininogen 1 [OS=Rattus norvegicus]	0.000516684	0.219717	UP
P17559	Uteroglobin [OS=Rattus norvegicus]	0.000519771	-0.18033	DOWN
Q5XIT9	Methylcrotonoyl-CoA carboxylase beta chain, mitochondrial [OS=Rattus norvegicus]	0.000603246	-0.0324224	NoDiff
P06761	78 kDa glucose-regulated protein [OS=Rattus norvegicus]	0.000609003	0.096307	NoDiff
P49803	regulator of G-protein signaling 7 [OS=Rattus norvegicus]	0.000618098	-0.130348	DOWN
P07150	annexin A1 [OS=Rattus norvegicus]	0.000629981	0.0809501	NoDiff
B0BNN3	carbonic anhydrase 1 [OS=Rattus norvegicus]	0.000650149	0.045547	NoDiff
Q9WUH4	Four and a half LIM domains protein 1 [OS=Rattus norvegicus]	0.000651893	-0.100132	DOWN
Q2TA68-2	Isoform 2 of Dynamin-like 120 kDa protein, mitochondrial [OS=Rattus norvegicus]	0.000656815	-0.0413927	NoDiff
Q3ZU82	Golgin subfamily A member 5 [OS=Rattus norvegicus]	0.000665011	-0.0425603	NoDiff
P11980-1	Pyruvate kinase PKM [OS=Rattus norvegicus]	0.000670527	0.0954838	NoDiff
P00176	Cytochrome P450 2B1 [OS=Rattus norvegicus]	0.000690028	-0.14153	DOWN
O35244	Peroxiredoxin-6 [OS=Rattus norvegicus]	0.000698019	0.0382555	NoDiff
Q9R1A0	Cyclin-H [OS=Rattus norvegicus]	0.000714891	0.179338	UP
P19643	Amine oxidase [flavin-containing] B [OS=Rattus norvegicus]	0.000729556	-0.0506974	NoDiff
Q8R4A1	ERO1-like protein alpha [OS=Rattus norvegicus]	0.000730559	0.0992674	NoDiff
P17475	Alpha-1-antiproteinase [OS=Rattus norvegicus]	0.000736876	0.205728	UP
Q568Z6	IST1 homolog [OS=Rattus norvegicus]	0.000774102	-0.045139	NoDiff
Q68FU1	Pleckstrin homology domain-containing family F member 1 [OS=Rattus norvegicus]	0.000788199	-0.049663	NoDiff
Q8K3K4	serpin B10 [OS=Rattus norvegicus]	0.000812051	0.140614	UP
P06686	Sodium/potassium-transporting ATPase subunit alpha-2 [OS=Rattus norvegicus]	0.000853631	-0.0950127	NoDiff
P01805	Ig heavy chain V region IR2 [OS=Rattus norvegicus]	0.000884494	0.0994357	NoDiff
P11505-1	Plasma membrane calcium-transporting ATPase 1 [OS=Rattus norvegicus]	0.000888154	-0.107359	DOWN
P61954	Guanine nucleotide-binding protein G(I)/G(S)/G(O) subunit gamma-11 [OS=Rattus norvegicus]	0.000906174	-0.163692	DOWN
P18484	AP-2 complex subunit alpha-2 [OS=Rattus norvegicus]	0.000914563	-0.0354111	NoDiff
P41123	60S ribosomal protein L13 [OS=Rattus norvegicus]	0.000926454	-0.0625461	NoDiff
Q4KLG2	GTPase IMAP family member 8 [OS=Rattus norvegicus]	0.000949326	-0.0854438	NoDiff
Q63355	Unconventional myosin-Ic [OS=Rattus norvegicus]	0.000952125	-0.102693	DOWN
Q63357	Unconventional myosin-Id [OS=Rattus norvegicus]	0.000991757	-0.0777657	NoDiff
P18211	rano class II histocompatibility antigen, D-1 beta chain [OS=Rattus norvegicus]	0.00100686	0.288165	UP
P86173	Actin-like protein 6B [OS=Rattus norvegicus]	0.00101383	0.093681	NoDiff
P41350-1	Caveolin-1 [OS=Rattus norvegicus]	0.0010839	-0.132675	DOWN
P22985	Xanthine dehydrogenase/oxidase [OS=Rattus norvegicus]	0.00109372	0.0902433	NoDiff
Q05962	ADP/ATP translocase 1 [OS=Rattus norvegicus]	0.00110416	-0.0931413	NoDiff
P04785	Protein disulfide-isomerase [OS=Rattus norvegicus]	0.00112196	0.119716	UP
O35112	CD166 antigen [OS=Rattus norvegicus]	0.00113839	-0.104493	DOWN
Q4KM35	Proteasome subunit beta type-10 [OS=Rattus norvegicus]	0.00118447	0.0890425	NoDiff
P62836	ras-related protein Rap-1A [OS=Rattus norvegicus]	0.00118613	-0.0755028	NoDiff
Q9JLU4-2	Isoform 1 of SH3 and multiple ankyrin repeat domains protein 3 [OS=Rattus norvegicus]	0.00121285	-0.091223	NoDiff
O35142	Coatomer subunit beta' [OS=Rattus norvegicus]	0.0012159	0.0415988	NoDiff
P38659	Protein disulfide-isomerase A4 [OS=Rattus norvegicus]	0.00122661	0.0496176	NoDiff
P02764	Alpha-1-acid glycoprotein [OS=Rattus norvegicus]	0.00123584	0.423181	UP
P24268	Cathepsin D [OS=Rattus norvegicus]	0.00125694	0.085951	NoDiff
P10959	Carboxylesterase 1C [OS=Rattus norvegicus]	0.0012605	0.103426	UP
Q6P747	Heterochromatin protein 1-binding protein 3 [OS=Rattus norvegicus]	0.00126402	-0.0823102	NoDiff
P05544	Serine protease inhibitor A3L [OS=Rattus norvegicus]	0.00130357	0.0659572	NoDiff
P50878	60S ribosomal protein L4 [OS=Rattus norvegicus]	0.00130505	-0.0591803	NoDiff
P08427	Pulmonary surfactant-associated protein A [OS=Rattus norvegicus]	0.0013204	-0.112185	DOWN
Q9EPH8	Polyadenylate-binding protein 1 [OS=Rattus norvegicus]	0.0013327	0.111137	UP
Q6P0K8	Junction plakoglobin [OS=Rattus norvegicus]	0.00134917	-0.0674731	NoDiff
P62755	40S RIBOSOMAL PROTEIN S6 [OS=Rattus norvegicus]	0.0013572	-0.0598042	NoDiff
Q6AXU4	E3 ubiquitin-protein ligase RNF181 [OS=Rattus norvegicus]	0.00136706	0.104206	UP
P04355	metallothionein-2 [OS=Rattus norvegicus]	0.00139045	0.650835	UP
Q5XI78	2-oxoglutarate dehydrogenase, mitochondrial [OS=Rattus norvegicus]	0.00139736	-0.0490386	NoDiff
Q99J82	Integrin-linked protein kinase [OS=Rattus norvegicus]	0.00141391	-0.10626	DOWN
P42893-2	Isoform B of Endothelin-converting enzyme 1 [OS=Rattus norvegicus]	0.00142131	0.0946815	NoDiff
P85968	6-phosphogluconate dehydrogenase, decarboxylating [OS=Rattus norvegicus]	0.00144105	0.119329	UP
Q5M7W5-1	Microtubule-associated protein 4 [OS=Rattus norvegicus]	0.0014445	0.0918932	NoDiff
Q5U211	sorting nexin-3 [OS=Rattus norvegicus]	0.00150917	-0.0485904	NoDiff
P70553	natural resistance-associated macrophage protein 1 [OS=Rattus norvegicus]	0.00151794	0.230449	UP
P09034	Argininosuccinate synthase [OS=Rattus norvegicus]	0.00151902	0.148827	UP
Q8CFN2	Cell division control protein 42 homolog [OS=Rattus norvegicus]	0.00152301	-0.0923221	NoDiff
Q6P7C7	Transmembrane glycoprotein NMB [OS=Rattus norvegicus]	0.00157549	0.0873017	NoDiff
Q62868	Rho-associated protein kinase 2 [OS=Rattus norvegicus]	0.0015755	-0.0386334	NoDiff
Q63688	25-hydroxycholesterol 7-alpha-hydroxylase [OS=Rattus norvegicus]	0.00163297	0.17368	UP
Q9JIH7-2	Isoform 3 of Serine/threonine-protein kinase WNK1 [OS=Rattus norvegicus]	0.00163542	0.024169	NoDiff
O35254	Golgi reassembly-stacking protein 1 [OS=Rattus norvegicus]	0.00164311	0.0750811	NoDiff
Q66HD0-1	Endoplasmin [OS=Rattus norvegicus]	0.00165106	0.0723895	NoDiff
P02761	Major urinary protein [OS=Rattus norvegicus]	0.00166528	0.273765	UP
Q75WE7	von Willebrand factor A domain-containing protein 5A [OS=Rattus norvegicus]	0.00167069	0.0599343	NoDiff
P07632	SUPeroxide dismutase [Cu-Zn] [OS=Rattus norvegicus]	0.00169275	0.112317	UP
P37285-1	Kinesin light chain 1 [OS=Rattus norvegicus]	0.00170317	-0.0219232	NoDiff
P20762	Ig gamma-2C chain C region [OS=Rattus norvegicus]	0.00172272	0.0403914	NoDiff
O88280	Slit homolog 3 protein [OS=Rattus norvegicus]	0.00172586	-0.177859	DOWN
P02680-1	Fibrinogen gamma chain [OS=Rattus norvegicus]	0.00172744	0.124326	UP
P14668	annexin A5 [OS=Rattus norvegicus]	0.00178252	-0.0656721	NoDiff
P05765	40S ribosomal protein S21 [OS=Rattus norvegicus]	0.00179447	0.015522	NoDiff
P09006	Serine protease inhibitor A3N [OS=Rattus norvegicus]	0.00180558	0.115596	UP
P11608	ATP synthase protein 8 [OS=Rattus norvegicus]	0.00180775	-0.145387	DOWN
Q66H74	Golgi phosphoprotein 3-like [OS=Rattus norvegicus]	0.00183318	0.0479124	NoDiff
Q9R063-1	Peroxiredoxin-5, mitochondrial [OS=Rattus norvegicus]	0.00185667	0.122666	UP
Q9R1D1	Transcriptional repressor CTCF [OS=Rattus norvegicus]	0.0018593	-0.129106	DOWN
P84083	ADP-ribosylation factor 5 [OS=Rattus norvegicus]	0.00187838	0.150953	UP
Q811M5	Complement component c6 [OS=Rattus norvegicus]	0.00188184	0.0942374	NoDiff
P07895	SUPeroxide dismutase [Mn], mitochondrial [OS=Rattus norvegicus]	0.00188217	0.170064	UP
Q66HG3	Beta-Ala-His dipeptidase [OS=Rattus norvegicus]	0.00190953	0.0786639	NoDiff
Q641Y2	NADH dehydrogenase [ubiquinone] iron-sulfur protein 2, mitochondrial [OS=Rattus norvegicus]	0.0019129	-0.0817021	NoDiff
P62260	14-3-3 protein epsilon [OS=Rattus norvegicus]	0.00191657	0.100115	UP
P28073	Proteasome subunit beta type-6 [OS=Rattus norvegicus]	0.00192345	-0.0126656	NoDiff
Q6JP77	A-kinase anchor protein 7 isoforms delta and gamma [OS=Rattus norvegicus]	0.00192756	-0.0864779	NoDiff
F1LSG8	Syndetin [OS=Rattus norvegicus]	0.00192778	0.0903297	NoDiff
O70280	WAP four-disulfide core domain protein 1 [OS=Rattus norvegicus]	0.00195708	-0.232719	DOWN
Q5EXX3	Zinc finger and BTB domain-containing protein 38 [OS=Rattus norvegicus]	0.00197763	-0.0605986	NoDiff
P16303	Carboxylesterase 1D [OS=Rattus norvegicus]	0.00198705	0.0406995	NoDiff
O70595	ATP-binding cassette sub-family B member 6, mitochondrial [OS=Rattus norvegicus]	0.00199252	-0.172917	DOWN
Q499N6	UBX domain-containing protein 1 [OS=Rattus norvegicus]	0.00200175	-0.043475	NoDiff
P02803	Metallothionein-1 [OS=Rattus norvegicus]	0.00202376	0.40125	UP
Q99372	Elastin [OS=Rattus norvegicus]	0.00203756	-0.175404	DOWN
P04642	L-lactate dehydrogenase A chain [OS=Rattus norvegicus]	0.00203792	0.0937123	NoDiff
P81718	tyrosine-protein phosphatase non-receptor type 6 [OS=Rattus norvegicus]	0.0020387	0.0953311	NoDiff
P83868	Prostaglandin E synthase 3 [OS=Rattus norvegicus]	0.00204826	0.0591584	NoDiff
Q63264	Interleukin-1 beta [OS=Rattus norvegicus]	0.00207998	0.103491	UP
P06765	Platelet factor 4 [OS=Rattus norvegicus]	0.00208311	-0.183812	DOWN
Q63862-3	Isoform 3 of Myosin-11 [OS=Rattus norvegicus]	0.00208376	-0.207462	DOWN
F1LMZ8	26S proteasome non-ATPase regulatory subunit 11 [OS=Rattus norvegicus]	0.00209488	0.0799807	NoDiff
P12346-1	Serotransferrin [OS=Rattus norvegicus]	0.00209758	0.0398245	NoDiff
P15865	Histone H1.4 [OS=Rattus norvegicus]	0.00213888	-0.0548912	NoDiff
O55012	Phosphatidylinositol-binding clathrin assembly protein [OS=Rattus norvegicus]	0.00213931	-0.0162117	NoDiff
P08699	Galectin-3 [OS=Rattus norvegicus]	0.00214305	0.0228925	NoDiff
Q00238	Intercellular adhesion molecule 1 [OS=Rattus norvegicus]	0.00217075	-0.0556086	NoDiff
P97594	Mast cell protease 8 [OS=Rattus norvegicus]	0.00217754	0.0552017	NoDiff
Q63028	Alpha-adducin [OS=Rattus norvegicus]	0.00220273	-0.0287271	NoDiff
Q5XIS1	Protein phosphatase Slingshot homolog 3 [OS=Rattus norvegicus]	0.00220295	0.0757287	NoDiff
P20059	Hemopexin [OS=Rattus norvegicus]	0.00220905	0.125109	UP
P15589	Steryl-sulfatase [OS=Rattus norvegicus]	0.00221328	-0.0367923	NoDiff
D3ZBN0	Histone H1.5 [OS=Rattus norvegicus]	0.00222926	-0.064913	NoDiff
Q7TP17-2	Isoform 2 of Splicing factor U2AF 26 kDa subunit [OS=Rattus norvegicus]	0.00225912	-0.0791812	NoDiff
P61751	ADP-ribosylation factor 4 [OS=Rattus norvegicus]	0.00228716	0.0865643	NoDiff
M0RC99	Ras-related protein Rab-5A [OS=Rattus norvegicus]	0.00230518	-0.0896557	NoDiff
P16391	RT1 class I histocompatibility antigen, AA alpha chain [OS=Rattus norvegicus]	0.00230599	0.153436	UP
Q4FZY0	EF-hand domain-containing protein D2 [OS=Rattus norvegicus]	0.00234629	0.0761058	NoDiff
Q6U6G5	Zinc finger CCCH domain-containing protein 15 [OS=Rattus norvegicus]	0.00236558	0.0563623	NoDiff
Q5FVL6	Tetraspanin-13 [OS=Rattus norvegicus]	0.00236634	-0.149887	DOWN
Q3B8Q1	Nucleolar RNA helicase 2 [OS=Rattus norvegicus]	0.00236727	0.0580938	NoDiff
P36953	Afamin [OS=Rattus norvegicus]	0.00239155	0.064645	NoDiff
Q9ES72	Protein CYR61 [OS=Rattus norvegicus]	0.0024174	0.254298	UP
O70277	Tripartite motif-containing protein 3 [OS=Rattus norvegicus]	0.0024249	-0.0752466	NoDiff
P00786	Pro-cathepsin H [OS=Rattus norvegicus]	0.00243028	0.0504539	NoDiff
Q68FP1	Gelsolin [OS=Rattus norvegicus]	0.00243608	-0.0773033	NoDiff
P36365	Dimethylaniline monooxygenase [N-oxide-forming] 1 [OS=Rattus norvegicus]	0.00249244	-0.0840893	NoDiff
Q91Y78	Ubiquitin carboxyl-terminal hydrolase isozyme L3 [OS=Rattus norvegicus]	0.00249947	0.0597119	NoDiff
P61983	14-3-3 protein gamma [OS=Rattus norvegicus]	0.00250184	0.139484	UP
P27926	Hexokinase-3 [OS=Rattus norvegicus]	0.0025346	0.250427	UP
Q5M9H1	Leucine-rich repeat-containing protein 41 [OS=Rattus norvegicus]	0.00253488	-0.0857235	NoDiff
Q9QWN8	Spectrin beta chain, non-erythrocytic 2 [OS=Rattus norvegicus]	0.00261272	-0.118597	DOWN
Q6P6V0	glucose-6-phosphate isomerase [OS=Rattus norvegicus]	0.00261611	0.100145	UP
P62275	40S ribosomal protein S29 [OS=Rattus norvegicus]	0.00261665	-0.107951	DOWN
Q32Q06	AP-1 complex subunit mu-1 [OS=Rattus norvegicus]	0.00262005	0.0185209	NoDiff
Q5M827	Pirin [OS=Rattus norvegicus]	0.00264228	0.0359847	NoDiff
P50116	Protein S100-A9 [OS=Rattus norvegicus]	0.00265182	0.31609	UP
P62959	Histidine triad nucleotide-binding protein 1 [OS=Rattus norvegicus]	0.00267048	-0.0360963	NoDiff
P04157	Receptor-type tyrosine-protein phosphatase C [OS=Rattus norvegicus]	0.00267168	0.052665	NoDiff
P02262	histone H2A type 1 [OS=Rattus norvegicus]	0.00267765	-0.139552	DOWN
P01015	Angiotensinogen [OS=Rattus norvegicus]	0.00269027	0.166105	UP
P01026	Complement C3 [OS=Rattus norvegicus]	0.00269182	0.0613545	NoDiff
P12001	60S ribosomal protein L18 [OS=Rattus norvegicus]	0.00269299	-0.0751592	NoDiff
Q8R4C0	calpain-5 [OS=Rattus norvegicus]	0.00273225	-0.0928278	NoDiff
Q712U5-1	cAMP-regulated phosphoprotein 19 [OS=Rattus norvegicus]	0.00273969	0.110176	UP
P09456	cAMP-dependent protein kinase type I-alpha regulatory subunit [OS=Rattus norvegicus]	0.0027465	0.0492252	NoDiff
Q63617	Hypoxia UP-regulated protein 1 [OS=Rattus norvegicus]	0.00276626	0.0545628	NoDiff
Q9JHW0	Proteasome subunit beta type-7 [OS=Rattus norvegicus]	0.00277248	0.0373601	NoDiff
P18418	Calreticulin [OS=Rattus norvegicus]	0.00280805	0.171228	UP
P85970	Actin-related protein 2/3 complex subunit 2 [OS=Rattus norvegicus]	0.00281255	0.139377	UP
Q9Z1C7	Rap guanine nucleotide exchange factor 4 [OS=Rattus norvegicus]	0.00285629	0.0551458	NoDiff
P24054	SPARC-like protein 1 [OS=Rattus norvegicus]	0.00286057	0.143977	UP
P30904	Macrophage Migration inhibitory factor [OS=Rattus norvegicus]	0.00288011	-0.114051	DOWN
P40190	Interleukin-6 receptor subunit beta [OS=Rattus norvegicus]	0.00288592	0.172997	UP
Q05096-1	Unconventional myosin-Ib [OS=Rattus norvegicus]	0.00291874	-0.0836876	NoDiff
Q63663	Guanylate-binding protein 1 [OS=Rattus norvegicus]	0.00294389	0.147386	UP
P56574	Isocitrate dehydrogenase [NADP], mitochondrial [OS=Rattus norvegicus]	0.00295368	-0.0478989	NoDiff
Q6TQE1-2	Isoform B of Zinc finger CCCH domain-containing protein 18 [OS=Rattus norvegicus]	0.00298898	-0.054311	NoDiff
Q8VI04	isoaspartyl peptidase/L-asparaginase [OS=Rattus norvegicus]	0.0030108	0.121188	UP
P12785	Fatty acid synthase [OS=Rattus norvegicus]	0.00303265	0.0728171	NoDiff
Q9EPH2	MARCKS-related protein [OS=Rattus norvegicus]	0.0030342	0.151642	UP
P17764	Acetyl-CoA acetyltransferase, mitochondrial [OS=Rattus norvegicus]	0.00305946	0.0217507	NoDiff
P55260	annexin A4 [OS=Rattus norvegicus]	0.00306559	-0.0869466	NoDiff
Q5PQV5	Trophoblast glycoprotein [OS=Rattus norvegicus]	0.0030744	-0.106694	DOWN
Q6AY55	dephospho-CoA kinase domain-containing protein [OS=Rattus norvegicus]	0.00310942	-0.171493	DOWN
Q91V33	KH domain-containing, RNA-binding, signal transduction-associated protein 1 [OS=Rattus norvegicus]	0.00310996	-0.0293016	NoDiff
P02651	Apolipoprotein A-IV [OS=Rattus norvegicus]	0.00311668	-0.0496571	NoDiff
G3V645	2'-5'-oligoadenylate synthase-like protein 1 [OS=Rattus norvegicus]	0.00312525	0.195015	UP
P63018	Heat shock cognate 71 kDa protein [OS=Rattus norvegicus]	0.00313924	0.0583077	NoDiff
B2RYI0	WD repeat-containing protein 91 [OS=Rattus norvegicus]	0.00314994	0.0981637	NoDiff
P02696	Retinol-binding protein 1 [OS=Rattus norvegicus]	0.00319239	0.062582	NoDiff
P16612	Vascular endothelial growth factor A [OS=Rattus norvegicus]	0.00320989	-0.116835	DOWN
Q9Z1H9	Protein kinase C delta-binding protein [OS=Rattus norvegicus]	0.00321925	-0.0929253	NoDiff
Q5XI41	Translocating chain-associated membrane protein 1 [OS=Rattus norvegicus]	0.00324789	-0.0779477	NoDiff
A2RRT9	Cytochrome P450 4V2 [OS=Rattus norvegicus]	0.00327185	-0.0761964	NoDiff
P19686	Guanylate cyclase soluble subunit alpha-3 [OS=Rattus norvegicus]	0.00330714	-0.0937478	NoDiff
P52303	AP-1 complex subunit beta-1 [OS=Rattus norvegicus]	0.00333921	0.0772971	NoDiff
P08010	Glutathione S-transferase Mu 2 [OS=Rattus norvegicus]	0.00334248	0.0209298	NoDiff
Q5FVM4	Non-POU domain-containing octamer-binding protein [OS=Rattus norvegicus]	0.00339332	-0.0634754	NoDiff
Q62930	complement component C9 [OS=Rattus norvegicus]	0.00339564	0.11419	UP
O89046	Coronin-1B [OS=Rattus norvegicus]	0.0033969	-0.0697515	NoDiff
P08932	T-kininogen 2 [OS=Rattus norvegicus]	0.00342885	0.130807	UP
Q4QQV8	Charged multivesicular body protein 5 [OS=Rattus norvegicus]	0.00345424	-0.10344	DOWN
P81795	eukaryotic translation initiation factor 2 subunit 3 [OS=Rattus norvegicus]	0.00348284	0.032171	NoDiff
Q62935	Von Willebrand factor [OS=Rattus norvegicus]	0.00349914	-0.170851	DOWN
Q99P74	ras-related protein rab-27b [OS=Rattus norvegicus]	0.00351424	-0.0867939	NoDiff
Q6IN38	Wnt inhibitory factor 1 [OS=Rattus norvegicus]	0.00352308	-0.683908	DOWN
Q80Z29	nicotinamide phosphoribosyltransferase [OS=Rattus norvegicus]	0.00354717	0.0898881	NoDiff
Q4V8H8	EH domain-containing protein 2 [OS=Rattus norvegicus]	0.00358241	-0.0504977	NoDiff
O88994	Mitochondrial amidoxime reducing component 2 [OS=Rattus norvegicus]	0.00360541	-0.0671023	NoDiff
P68511	14-3-3 protein eta [OS=Rattus norvegicus]	0.0036361	0.0812543	NoDiff
P29598	Urokinase-type plasminogen activator [OS=Rattus norvegicus]	0.00363633	0.270897	UP
O08629	Transcription intermediary factor 1-beta [OS=Rattus norvegicus]	0.00364154	-0.0348322	NoDiff
Q64060	Probable ATP-dependent RNA helicase DDX4 [OS=Rattus norvegicus]	0.00364776	0.0631598	NoDiff
P23514	Coatomer subunit beta [OS=Rattus norvegicus]	0.00365797	0.034309	NoDiff
P11980-2	Isoform M2 of Pyruvate kinase PKM [OS=Rattus norvegicus]	0.00370762	0.0910635	NoDiff
Q6MG88	G-protein-signaling modulator 3 [OS=Rattus norvegicus]	0.00371466	-0.215496	DOWN
O35567	bifunctional purine biosynthesis protein purH [OS=Rattus norvegicus]	0.00373752	0.0605587	NoDiff
P62982	Ubiquitin-40S ribosomal protein S27a [OS=Rattus norvegicus]	0.00380954	-0.0148215	NoDiff
P13471	40S ribosomal protein S14 [OS=Rattus norvegicus]	0.00381077	0.0611866	NoDiff
Q5XI22	Acetyl-CoA acetyltransferase, cytosolic [OS=Rattus norvegicus]	0.00382583	-0.0481147	NoDiff
P23347	Anion exchange protein 2 [OS=Rattus norvegicus]	0.00392458	-0.123489	DOWN
P63102	14-3-3 protein zeta/delta [OS=Rattus norvegicus]	0.0039389	0.0764336	NoDiff
P0C6P7	Protein fem-1 homolog B [OS=Rattus norvegicus]	0.00394016	0.354203	UP
Q9JLN4	peptidoglycan recognition protein 1 [OS=Rattus norvegicus]	0.00400471	0.115425	UP
P62909	40S ribosomal protein S3 [OS=Rattus norvegicus]	0.0040694	0.0655179	NoDiff
O08774-1	Regulator of G-protein signaling 12 [OS=Rattus norvegicus]	0.00407736	-0.116337	DOWN
P04041	Glutathione peroxidase 1 [OS=Rattus norvegicus]	0.00408237	0.0394021	NoDiff
P38718	Mitochondrial pyruvate carrier 2 [OS=Rattus norvegicus]	0.00408314	-0.112276	DOWN
P16975	Sparc [OS=Rattus norvegicus]	0.00409472	-0.0975982	NoDiff
P19356-1	porphobilinogen deaminase [OS=Rattus norvegicus]	0.0040992	-0.0479826	NoDiff
P69060	N-acylneuraminate cytidylyltransferase [OS=Rattus norvegicus]	0.00413156	-0.0558609	NoDiff
P50408	V-type proton ATPase subunit F [OS=Rattus norvegicus]	0.00413298	-0.0923402	NoDiff
P11348	dihydropteridine reductase [OS=Rattus norvegicus]	0.00413422	-0.0214913	NoDiff
Q5XIJ6	BRISC and BRCA1-A complex member 1 [OS=Rattus norvegicus]	0.00413669	0.0767606	NoDiff
P62804	histone H4 [OS=Rattus norvegicus]	0.0041797	-0.0774875	NoDiff
Q6VBQ5	myeloid-associated differentiation marker [OS=Rattus norvegicus]	0.00418606	-0.0424584	NoDiff
Q5I0E7	Transmembrane emp24 domain-containing protein 9 [OS=Rattus norvegicus]	0.00420896	0.0518366	NoDiff
P13084	Nucleophosmin [OS=Rattus norvegicus]	0.00421488	-0.0211492	NoDiff
Q63083	Nucleobindin-1 [OS=Rattus norvegicus]	0.00425188	0.0648525	NoDiff
Q64640	Adenosine kinase [OS=Rattus norvegicus]	0.00426145	-0.0386483	NoDiff
P84100	60S ribosomal protein L19 [OS=Rattus norvegicus]	0.00430719	-0.067913	NoDiff
P50137	Transketolase [OS=Rattus norvegicus]	0.00431061	0.0454495	NoDiff
P62718	60S ribosomal protein L18a [OS=Rattus norvegicus]	0.00432408	0.0258359	NoDiff
P62853	40S ribosomal protein S25 [OS=Rattus norvegicus]	0.00433879	-0.0399676	NoDiff
Q8K585	High mobility groUP protein HMG-I/HMG-Y [OS=Rattus norvegicus]	0.00436155	-0.171745	DOWN
Q6P7B0	Tryptophan--tRNA ligase, cytoplasmic [OS=Rattus norvegicus]	0.00438308	0.0574468	NoDiff
P16617	phosphoglycerate kinase 1 [OS=Rattus norvegicus]	0.00439589	0.0473371	NoDiff
Q6PEC4	s-phase kinase-associated protein 1 [OS=Rattus norvegicus]	0.00439683	0.106494	UP
P15800	laminin subunit beta-2 [OS=Rattus norvegicus]	0.00441335	-0.0579919	NoDiff
Q62847-1	Gamma-adducin [OS=Rattus norvegicus]	0.00442483	-0.0652324	NoDiff
Q66H84	MAP kinase-activated protein kinase 3 [OS=Rattus norvegicus]	0.00445416	0.160562	UP
P60486	DAZ-associated protein 2 [OS=Rattus norvegicus]	0.00446499	-0.0924788	NoDiff
Q00729	Histone H2B type 1-A [OS=Rattus norvegicus]	0.00447332	-0.512422	DOWN
Q3KR59	Ubiquitin carboxyl-terminal hydrolase 10 [OS=Rattus norvegicus]	0.004597	0.1468	UP
Q4V7C7	actin-related protein 3 [OS=Rattus norvegicus]	0.00464563	0.0804268	NoDiff
P63159	High mobility groUP protein B1 [OS=Rattus norvegicus]	0.00466764	-0.0834105	NoDiff
Q9EPC6	Profilin-2 [OS=Rattus norvegicus]	0.00468935	0.0845545	NoDiff
Q9WVC0	Septin-7 [OS=Rattus norvegicus]	0.00470967	-0.0621356	NoDiff
O54924	Exocyst complex component 8 [OS=Rattus norvegicus]	0.00471144	-0.0740679	NoDiff
Q4TU93	C-type mannose receptor 2 [OS=Rattus norvegicus]	0.00471824	-0.10605	DOWN
P08082	clathrin light chain B [OS=Rattus norvegicus]	0.00473913	-0.0806844	NoDiff
P18576	Nuclear transcription factor Y subunit alpha [OS=Rattus norvegicus]	0.0047733	-0.110759	DOWN
O08730	Glycogenin-1 [OS=Rattus norvegicus]	0.00477823	0.0962146	NoDiff
P08592	Amyloid beta A4 protein [OS=Rattus norvegicus]	0.00478653	-0.102672	DOWN
O35806	Latent-transforming growth factor beta-binding protein 2 [OS=Rattus norvegicus]	0.00480571	-0.0941735	NoDiff
B0BNA5	coactosin-like protein [OS=Rattus norvegicus]	0.00480996	0.0477809	NoDiff
D3ZUQ0	RILP-like protein 1 [OS=Rattus norvegicus]	0.00481028	-0.0453908	NoDiff
Q5RKH6	Protein os-9 [OS=Rattus norvegicus]	0.0048799	0.189072	UP
P28077	Proteasome subunit beta type-9 [OS=Rattus norvegicus]	0.00489969	0.10264	UP
P15943-1	Amyloid-like protein 2 [OS=Rattus norvegicus]	0.00493451	-0.165963	DOWN
Q0ZHH6-1	Atlastin-3 [OS=Rattus norvegicus]	0.00493557	-0.102845	DOWN
P63255	Cysteine-rich protein 1 [OS=Rattus norvegicus]	0.00494815	0.0575165	NoDiff
Q7M0E3	Destrin [OS=Rattus norvegicus]	0.00499372	0.0256734	NoDiff
Q63507	60S ribosomal protein L14 [OS=Rattus norvegicus]	0.00500333	-0.0423188	NoDiff
Q63054	Islet cell autoantigen 1 [OS=Rattus norvegicus]	0.00500982	-0.138877	DOWN
P62025	Phosphatase and actin regulator 2 [OS=Rattus norvegicus]	0.00504994	-0.0446485	NoDiff
O70513	Galectin-3-binding protein [OS=Rattus norvegicus]	0.00506029	0.123147	UP
P21743	Insulin-like growth factor-binding protein 1 [OS=Rattus norvegicus]	0.00506957	0.282074	UP
P39052	Dynamin-2 [OS=Rattus norvegicus]	0.00510659	-0.0242313	NoDiff
P47853	biglycan [OS=Rattus norvegicus]	0.00511907	-0.042607	NoDiff
O09171	Betaine--homocysteine S-methyltransferase 1 [OS=Rattus norvegicus]	0.00513739	0.280513	UP
P55314	Complement component C8 beta chain [OS=Rattus norvegicus]	0.00514689	-0.0405862	NoDiff
Q9EQS0	Transaldolase [OS=Rattus norvegicus]	0.0051475	0.102717	UP
P10960	Sulfated glycoprotein 1 [OS=Rattus norvegicus]	0.0051898	0.139167	UP
Q6X936	Kin of IRRE-like protein 1 [OS=Rattus norvegicus]	0.00522878	0.0717111	NoDiff
P29457	Serpin H1 [OS=Rattus norvegicus]	0.00524695	-0.0326558	NoDiff
D4A7N1	MICOS complex subunit mic25 [OS=Rattus norvegicus]	0.00528489	-0.044689	NoDiff
Q5XIE6	3-hydroxyisobutyryl-CoA hydrolase, mitochondrial [OS=Rattus norvegicus]	0.00528865	-0.0534579	NoDiff
F1LP90	Misshapen-like kinase 1 [OS=Rattus norvegicus]	0.00529182	-0.0367923	NoDiff
P47875	Cysteine and glycine-rich protein 1 [OS=Rattus norvegicus]	0.00530821	-0.041257	NoDiff
Q62739	Rab-3A-interacting protein [OS=Rattus norvegicus]	0.00531778	-0.129435	DOWN
P22734-1	Catechol O-methyltransferase [OS=Rattus norvegicus]	0.0053375	0.120654	UP
Q68FT1	Ubiquinone biosynthesis protein COQ9, mitochondrial [OS=Rattus norvegicus]	0.00534466	-0.0658494	NoDiff
P02770	Serum albumin [OS=Rattus norvegicus]	0.00537321	0.0310215	NoDiff
Q5I0D7	xaa-Pro dipeptidase [OS=Rattus norvegicus]	0.00537852	0.0533328	NoDiff
Q5BJK8	Golgi integral membrane protein 4 [OS=Rattus norvegicus]	0.00542366	-0.0639032	NoDiff
P19836	choline-phosphate cytidylyltransferase A [OS=Rattus norvegicus]	0.00544222	-0.0286452	NoDiff
B5DF45	TNF receptor-associated factor 6 [OS=Rattus norvegicus]	0.00547082	-0.145469	DOWN
Q792H5-4	Isoform 4 of CUGBP Elav-like family member 2 [OS=Rattus norvegicus]	0.00547456	0.0209581	NoDiff
P21670	Proteasome subunit alpha type-4 [OS=Rattus norvegicus]	0.00557431	0.100518	UP
Q9ESH6	Glutaredoxin-1 [OS=Rattus norvegicus]	0.00562368	0.0804004	NoDiff
Q01177	Plasminogen [OS=Rattus norvegicus]	0.0056322	-0.0514863	NoDiff
Q6RUV5	Ras-related C3 botulinum toxin substrate 1 [OS=Rattus norvegicus]	0.00567349	-0.0675943	NoDiff
Q9ES67	Rho guanine nucleotide exchange factor 11 [OS=Rattus norvegicus]	0.00567491	-0.0492991	NoDiff
P85108	Tubulin beta-2A chain [OS=Rattus norvegicus]	0.00568217	-0.0242228	NoDiff
Q5M9G3	Caprin-1 [OS=Rattus norvegicus]	0.0057785	0.0514346	NoDiff
Q566R0	Acyl-coenzyme A thioesterase THEM4 [OS=Rattus norvegicus]	0.00578286	-0.099622	NoDiff
Q9ES73	Melanoma-associated antigen D1 [OS=Rattus norvegicus]	0.00580877	-0.182352	DOWN
P48037	annexin A6 [OS=Rattus norvegicus]	0.00583108	-0.0381097	NoDiff
Q5NDL0	EGF domain-specific O-linked N-acetylglucosamine transferase [OS=Rattus norvegicus]	0.00585328	0.0636691	NoDiff
P55159	Serum paraoxonase/arylesterase 1 [OS=Rattus norvegicus]	0.00586578	0.130156	UP
P60522	Gamma-aminobutyric acid receptor-associated protein-like 2 [OS=Rattus norvegicus]	0.00588267	0.143171	UP
P12749	60S ribosomal protein L26 [OS=Rattus norvegicus]	0.0058928	0.0387696	NoDiff
Q641Z6	EH domain-containing protein 1 [OS=Rattus norvegicus]	0.00591074	-0.0496438	NoDiff
P30349	leukotriene A-4 hydrolase [OS=Rattus norvegicus]	0.0059877	0.13146	UP
Q63862-1	Myosin-11 [OS=Rattus norvegicus]	0.00601091	-0.108674	DOWN
Q5I0H9	Protein disulfide-isomerase A5 [OS=Rattus norvegicus]	0.00604599	-0.061104	NoDiff
P05426	60S ribosomal protein L7 [OS=Rattus norvegicus]	0.00604923	-0.0423512	NoDiff
Q9JJM7	Platelet glycoprotein Ib beta chain [OS=Rattus norvegicus]	0.00605554	-0.361939	DOWN
Q63627	Splicing factor, arginine/serine-rich 15 [OS=Rattus norvegicus]	0.00606471	-0.120603	DOWN
Q63716	peroxiredoxin-1 [OS=Rattus norvegicus]	0.00608488	0.0543235	NoDiff
Q6UPR8	Endoplasmic reticulum metallopeptidase 1 [OS=Rattus norvegicus]	0.00618795	-0.235675	DOWN
P70567	Tropomodulin-1 [OS=Rattus norvegicus]	0.00624577	-0.138738	DOWN
P97532	3-mercaptopyruvate sulfurtransferase [OS=Rattus norvegicus]	0.00626134	-0.0569244	NoDiff
Q4KMA2	UV excision repair protein RAD23 homolog B [OS=Rattus norvegicus]	0.00627466	0.0862853	NoDiff
O55096	dipeptidyl peptidase 3 [OS=Rattus norvegicus]	0.0062891	0.0906639	NoDiff
P22063	Contactin-2 [OS=Rattus norvegicus]	0.00630955	-0.281943	DOWN
Q10728-1	Protein phosphatase 1 regulatory subunit 12A [OS=Rattus norvegicus]	0.00631654	-0.0373777	NoDiff
P82471	Guanine nucleotide-binding protein G(Q) subunit alpha [OS=Rattus norvegicus]	0.00631842	-0.0531289	NoDiff
Q80VX4	Zinc fingers and homeoboxes protein 2 [OS=Rattus norvegicus]	0.00632126	-0.153223	DOWN
P09414	Nuclear factor 1 A-type [OS=Rattus norvegicus]	0.00633951	-0.152046	DOWN
Q5XIF5	Sphingolipid delta(4)-desaturase DES1 [OS=Rattus norvegicus]	0.00637424	0.122502	UP
Q5U2Z3	Nucleosome assembly protein 1-like 4 [OS=Rattus norvegicus]	0.00642376	0.0547955	NoDiff
Q4G061	Eukaryotic translation initiation factor 3 subunit B [OS=Rattus norvegicus]	0.00645616	0.0823047	NoDiff
P83732	60S ribosomal protein L24 [OS=Rattus norvegicus]	0.00649615	-0.0459319	NoDiff
Q9Z2J4-1	Nexilin [OS=Rattus norvegicus]	0.00653528	-0.0640494	NoDiff
Q5QD51-1	A-kinase anchor protein 12 [OS=Rattus norvegicus]	0.00656687	0.148524	UP
P84025	Mothers against decapentaplegic homolog 3 [OS=Rattus norvegicus]	0.00657368	-0.0952942	NoDiff
Q562A2	Zinc finger RNA-binding protein [OS=Rattus norvegicus]	0.00664013	-0.0602791	NoDiff
P01835	Ig kappa chain C region, B allele [OS=Rattus norvegicus]	0.00667032	0.110261	UP
Q9WVT0	Adhesion G protein-coUPled receptor F5 [OS=Rattus norvegicus]	0.00669414	-0.0910548	NoDiff
P23606	Protein-glutamine gamma-glutamyltransferase K [OS=Rattus norvegicus]	0.00672837	0.137918	UP
Q6Y1S1	Myeloid differentiation primary response protein MyD88 [OS=Rattus norvegicus]	0.00673915	0.0354371	NoDiff
Q62736	Non-muscle caldesmon [OS=Rattus norvegicus]	0.00678894	-0.05174	NoDiff
Q9QX79	Fetuin-B [OS=Rattus norvegicus]	0.00679403	0.0244791	NoDiff
Q811U3-1	ELKS/Rab6-interacting/CAST family member 1 [OS=Rattus norvegicus]	0.00680145	-0.0931204	NoDiff
P35704	Peroxiredoxin-2 [OS=Rattus norvegicus]	0.00680833	0.0841694	NoDiff
P05065	fructose-bisphosphate aldolase A [OS=Rattus norvegicus]	0.00682686	0.0322247	NoDiff
P06238	alpha-2-macroglobulin [OS=Rattus norvegicus]	0.0069265	0.156821	UP
P06760	beta-glucuronidase [OS=Rattus norvegicus]	0.00693358	0.0838016	NoDiff
Q0V8T4	Contactin-associated protein like 5-3 [OS=Rattus norvegicus]	0.00696633	-0.443893	DOWN
Q6AYQ4	Transmembrane protein 109 [OS=Rattus norvegicus]	0.00697028	-0.244155	DOWN
P23640	Ras-related protein Rab-27A [OS=Rattus norvegicus]	0.00697363	0.117726	UP
P04762	catalase [OS=Rattus norvegicus]	0.00697556	-0.0564541	NoDiff
Q66HG8	Protein Red [OS=Rattus norvegicus]	0.00698523	-0.0874791	NoDiff
P04636	Malate dehydrogenase, mitochondrial [OS=Rattus norvegicus]	0.00698941	-0.0437538	NoDiff
Q63118	Calcitonin gene-related peptide type 1 receptor [OS=Rattus norvegicus]	0.00706883	-0.142895	DOWN
Q9Z1Z3	epsin-2 [OS=Rattus norvegicus]	0.00719827	-0.0389659	NoDiff
Q8VBU2	Protein NDRG2 [OS=Rattus norvegicus]	0.00722336	-0.0933812	NoDiff
P50475	Alanine--tRNA ligase, cytoplasmic [OS=Rattus norvegicus]	0.00724931	0.0750774	NoDiff
P04256	Heterogeneous nuclear ribonucleoprotein A1 [OS=Rattus norvegicus]	0.00727701	0.080358	NoDiff
Q4V8I3	tensin-4 [OS=Rattus norvegicus]	0.00736576	-0.100651	DOWN
P20786	Platelet-derived growth factor receptor alpha [OS=Rattus norvegicus]	0.00736777	-0.0333595	NoDiff
B2RYG7	Docking protein 3 [OS=Rattus norvegicus]	0.00739379	0.10187	UP
O35763	Moesin [OS=Rattus norvegicus]	0.0074697	0.0311227	NoDiff
Q7TMA5	apolipoprotein B-100 [OS=Rattus norvegicus]	0.0074864	0.111935	UP
P34064	Proteasome subunit alpha type-5 [OS=Rattus norvegicus]	0.00749307	0.105694	UP
P05696	Protein kinase C alpha type [OS=Rattus norvegicus]	0.00751298	-0.114936	DOWN
Q91ZN1	Coronin-1A [OS=Rattus norvegicus]	0.0075208	0.0974645	NoDiff
Q6NX65	programmed cell death protein 10 [OS=Rattus norvegicus]	0.00759985	-0.0985353	NoDiff
P00507	Aspartate aminotransferase, mitochondrial [OS=Rattus norvegicus]	0.00760576	0.0306254	NoDiff
Q9Z2Q7	Syntaxin-8 [OS=Rattus norvegicus]	0.00761322	-0.0770294	NoDiff
D3ZQF9	Arachidonate 12-lipoxygenase, epidermal-type [OS=Rattus norvegicus]	0.00768192	-0.144984	DOWN
Q9R0T3	DnaJ homolog subfamily C member 3 [OS=Rattus norvegicus]	0.00769264	0.109935	UP
Q63556	Serine protease inhibitor A3M [OS=Rattus norvegicus]	0.00773789	0.0667418	NoDiff
Q4VSI4	Ubiquitin carboxyl-terminal hydrolase 7 [OS=Rattus norvegicus]	0.00776853	0.0551933	NoDiff
D4A1J4	3-hydroxybutyrate dehydrogenase type 2 [OS=Rattus norvegicus]	0.00777323	0.0359801	NoDiff
Q6AYD4	Endothelial cell-selective adhesion molecule [OS=Rattus norvegicus]	0.00782601	-0.0252283	NoDiff
Q9WTT6	guanine deaminase [OS=Rattus norvegicus]	0.00782817	0.078021	NoDiff
Q62737	Cytochrome b-245 light chain [OS=Rattus norvegicus]	0.00786728	0.112898	UP
D3ZHA0	Filamin-C [OS=Rattus norvegicus]	0.00787071	-0.0809759	NoDiff
P97834	COP9 signalosome complex subunit 1 [OS=Rattus norvegicus]	0.00788107	-0.0500609	NoDiff
P09215-1	protein kinase C delta type [OS=Rattus norvegicus]	0.0079192	-0.0504752	NoDiff
Q00566-2	Isoform B of Methyl-CpG-binding protein 2 [OS=Rattus norvegicus]	0.00794241	-0.124939	DOWN
P62815	V-type proton ATPase subunit B, brain isoform [OS=Rattus norvegicus]	0.0080134	0.0408588	NoDiff
A7E3N2	Neutrophil cytosol factor 2 [OS=Rattus norvegicus]	0.00802606	0.153116	UP
Q9Z2S9	Flotillin-2 [OS=Rattus norvegicus]	0.00813008	-0.0430942	NoDiff
B5DEN9	vacuolar protein sorting-associated protein 28 homolog [OS=Rattus norvegicus]	0.00818788	-0.0985062	NoDiff
Q9Z1E1-1	Flotillin-1 [OS=Rattus norvegicus]	0.00832626	-0.0360363	NoDiff
P06399	Fibrinogen alpha chain [OS=Rattus norvegicus]	0.00834379	0.0479987	NoDiff
Q63189	Bone marrow proteoglycan [OS=Rattus norvegicus]	0.0083448	0.0831888	NoDiff
P05371	Clusterin [OS=Rattus norvegicus]	0.00835696	0.145564	UP
P55797	Apolipoprotein C-IV [OS=Rattus norvegicus]	0.00836362	0.160584	UP
Q6MG61	chloride intracellular channel protein 1 [OS=Rattus norvegicus]	0.00839959	0.0261565	NoDiff
Q5PQT7	Pleckstrin homology-like domain family A member 3 [OS=Rattus norvegicus]	0.00843614	0.205839	UP
P70587-2	Isoform 2 of Leucine-rich repeat-containing protein 7 [OS=Rattus norvegicus]	0.00846429	-0.0884813	NoDiff
E9PTG8	Serine/threonine-protein kinase 10 [OS=Rattus norvegicus]	0.00849109	0.104831	UP
P04961	proliferating cell nuclear antigen [OS=Rattus norvegicus]	0.00849991	0.0962215	NoDiff
Q71UF4	Histone-binding protein RBBP7 [OS=Rattus norvegicus]	0.00857476	0.0911549	NoDiff
B2RYW9	Fumarylacetoacetate hydrolase domain-containing protein 2 [OS=Rattus norvegicus]	0.00859841	-0.0707222	NoDiff
Q80W92	Protein VAC14 homolog [OS=Rattus norvegicus]	0.00860661	0.0377726	NoDiff
P69897	tubulin beta-5 chain [OS=Rattus norvegicus]	0.00864401	-0.044635	NoDiff
P21913	Succinate dehydrogenase [ubiquinone] iron-sulfur subunit, mitochondrial [OS=Rattus norvegicus]	0.00866367	-0.0786333	NoDiff
Q62715	Neutrophil antibiotic peptide NP-2 [OS=Rattus norvegicus]	0.00870841	0.260755	UP
P54921	alpha-soluble nsf attachment protein [OS=Rattus norvegicus]	0.00871292	-0.029	NoDiff
P08430-1	UDP-glucuronosyltransferase 1-6 [OS=Rattus norvegicus]	0.00873547	0.0562836	NoDiff
Q8R4Z9	Mitofusin-1 [OS=Rattus norvegicus]	0.00888867	0.0529113	NoDiff
P28023	Dynactin subunit 1 [OS=Rattus norvegicus]	0.0089106	-0.0542664	NoDiff
Q66H88	Presqualene diphosphate phosphatase [OS=Rattus norvegicus]	0.00902688	-0.13134	DOWN
Q62813-2	Isoform 2 of Limbic system-associated membrane protein [OS=Rattus norvegicus]	0.00907568	0.136316	UP
Q32Q05	Ubiquitin thioesterase OTU1 [OS=Rattus norvegicus]	0.00909867	-0.0637348	NoDiff
P36370	Antigen peptide transporter 1 [OS=Rattus norvegicus]	0.00911929	0.0400697	NoDiff
Q4V8C7	Interferon-inducible double-stranded RNA-dependent protein kinase activator A [OS=Rattus norvegicus]	0.0091383	-0.091643	NoDiff
P54313	Guanine nucleotide-binding protein G(I)/G(S)/G(T) subunit beta-2 [OS=Rattus norvegicus]	0.00931065	-0.0583402	NoDiff
Q924S1	1-acyl-sn-glycerol-3-phosphate acyltransferase delta [OS=Rattus norvegicus]	0.00939067	-0.0713733	NoDiff
Q9R1T3	Cathepsin Z [OS=Rattus norvegicus]	0.00941541	0.176339	UP
Q5M819	phosphoserine phosphatase [OS=Rattus norvegicus]	0.00946718	-0.0761329	NoDiff
Q6MFY6-2	Isoform 2 of Protein phosphatase 1 regulatory subunit 11 [OS=Rattus norvegicus]	0.00952967	0.1747	UP
Q9Z2P5	Receptor-interacting serine/threonine-protein kinase 3 [OS=Rattus norvegicus]	0.00954996	0.267394	UP
Q6P734	Plasma protease C1 inhibitor [OS=Rattus norvegicus]	0.00958002	0.183771	UP
P24473	Glutathione S-transferase kappa 1 [OS=Rattus norvegicus]	0.00958335	0.0679002	NoDiff
F1M3L7	Epidermal growth factor receptor kinase substrate 8 [OS=Rattus norvegicus]	0.00958363	-0.0638714	NoDiff
Q6P9Z6	Tumor-associated calcium signal transducer 2 [OS=Rattus norvegicus]	0.00961215	-0.0793003	NoDiff
Q6NYB7	Ras-related protein Rab-1A [OS=Rattus norvegicus]	0.00962486	-0.0455324	NoDiff
P31232	transgelin [OS=Rattus norvegicus]	0.00965048	-0.0439055	NoDiff
Q9Z1X1	Extended synaptotagmin-1 [OS=Rattus norvegicus]	0.00976219	0.0292407	NoDiff
P80432	Cytochrome c oxidase subunit 7C, mitochondrial [OS=Rattus norvegicus]	0.00983378	0.0870045	NoDiff
P46462	Transitional endoplasmic reticulum ATPase [OS=Rattus norvegicus]	0.00987624	0.0362649	NoDiff
P68255	14-3-3 protein theta [OS=Rattus norvegicus]	0.00988616	0.0439982	NoDiff
Q5U300	Ubiquitin-like modifier-activating enzyme 1 [OS=Rattus norvegicus]	0.00990646	0.0473453	NoDiff
P48284	Carbonic anhydrase 4 [OS=Rattus norvegicus]	0.00993967	-0.08211	NoDiff
Q9Z340-1	Partitioning defective 3 homolog [OS=Rattus norvegicus]	0.00994199	-0.0674114	NoDiff
Q5FVQ4	Malectin [OS=Rattus norvegicus]	0.00995098	0.119652	UP
P08494	matrix Gla protein [OS=Rattus norvegicus]	0.0100125	0.166173	UP
P08934-2	Isoform LMW of Kininogen-1 [OS=Rattus norvegicus]	0.0100628	0.119529	UP
P67779	Prohibitin [OS=Rattus norvegicus]	0.0100944	-0.067885	NoDiff
P51583	multifunctional protein ADE2 [OS=Rattus norvegicus]	0.0100945	0.0185662	NoDiff
Q7TNY7	Rab effector MyRIP [OS=Rattus norvegicus]	0.0101504	-0.298166	DOWN
Q569C0	Transmembrane protein 100 [OS=Rattus norvegicus]	0.0101933	-0.229999	DOWN
P70550	Ras-related protein Rab-8B [OS=Rattus norvegicus]	0.0102471	-0.0618476	NoDiff
P97544	lipid phosphate phosphohydrolase 3 [OS=Rattus norvegicus]	0.0102863	-0.118565	DOWN
D4ABY2	Coatomer subunit gamma-2 [OS=Rattus norvegicus]	0.0102969	-0.0341136	NoDiff
P82995	Heat shock protein HSP 90-alpha [OS=Rattus norvegicus]	0.010307	0.0357208	NoDiff
Q00438-1	Polypyrimidine tract-binding protein 1 [OS=Rattus norvegicus]	0.0103185	0.0781824	NoDiff
Q01460	Di-N-acetylchitobiase [OS=Rattus norvegicus]	0.0103234	0.0584299	NoDiff
Q9R1T1	Barrier-to-autointegration factor [OS=Rattus norvegicus]	0.0103266	-0.116644	DOWN
Q8VHT6	Arsenite methyltransferase [OS=Rattus norvegicus]	0.0103336	-0.0720371	NoDiff
Q920D2	dihydrofolate reductase [OS=Rattus norvegicus]	0.0103634	0.106018	UP
P04916	Retinol-binding protein 4 [OS=Rattus norvegicus]	0.0103905	-0.138021	DOWN
P02401	60S acidic ribosomal protein P2 [OS=Rattus norvegicus]	0.0104063	0.0732663	NoDiff
F1LM93	tyrosine-protein kinase Yes [OS=Rattus norvegicus]	0.0104236	-0.0457392	NoDiff
P18421	proteasome subunit beta type-1 [OS=Rattus norvegicus]	0.0104311	0.0301135	NoDiff
P22288	GTP cyclohydrolase 1 [OS=Rattus norvegicus]	0.0104462	0.196203	UP
O88656	Actin-related protein 2/3 complex subunit 1B [OS=Rattus norvegicus]	0.0105043	0.0512196	NoDiff
Q5RK28	Normal mucosa of esophagus-specific gene 1 protein [OS=Rattus norvegicus]	0.0105044	0.239963	UP
Q9WUW3	Complement factor I [OS=Rattus norvegicus]	0.0105108	-0.0493934	NoDiff
P41565	Isocitrate dehydrogenase [NAD] subunit gamma 1, mitochondrial [OS=Rattus norvegicus]	0.010517	-0.0526905	NoDiff
P49242	40S ribosomal protein S3a [OS=Rattus norvegicus]	0.0105328	0.0324056	NoDiff
Q6AXM5	Choline/ethanolaminephosphotransferase 1 [OS=Rattus norvegicus]	0.0105449	-0.0729305	NoDiff
P11442	Clathrin heavy chain 1 [OS=Rattus norvegicus]	0.0105539	0.0223237	NoDiff
P18588	Interferon-induced GTP-binding protein Mx1 [OS=Rattus norvegicus]	0.0105836	0.136194	UP
P85125	polymerase I and transcript release factor [OS=Rattus norvegicus]	0.0106016	-0.0828089	NoDiff
Q9JHZ4-1	GRIP1-associated protein 1 [OS=Rattus norvegicus]	0.010642	0.0316893	NoDiff
Q3B8Q2	Eukaryotic initiation factor 4A-III [OS=Rattus norvegicus]	0.010664	0.0591142	NoDiff
P49797-1	Regulator of G-protein signaling 3 [OS=Rattus norvegicus]	0.0106717	-0.200282	DOWN
Q63413	spliceosome RNA helicase DDX39B [OS=Rattus norvegicus]	0.0106843	-0.054017	NoDiff
Q9WV57	Macrophage-expressed gene 1 protein [OS=Rattus norvegicus]	0.0107121	0.123512	UP
Q925G1	Hepatoma-derived growth factor-related protein 2 [OS=Rattus norvegicus]	0.0107965	0.0107632	NoDiff
Q5XIP1	Protein pelota homolog [OS=Rattus norvegicus]	0.0108285	-0.0670541	NoDiff
P21531	60S ribosomal protein L3 [OS=Rattus norvegicus]	0.0108311	-0.0500111	NoDiff
Q4V8K1	Metalloreductase STEAP4 [OS=Rattus norvegicus]	0.0108477	0.111964	UP
P05712	Ras-related protein Rab-2A [OS=Rattus norvegicus]	0.0108706	0.135412	UP
Q63514	C4b-binding protein alpha chain [OS=Rattus norvegicus]	0.0109058	0.0221333	NoDiff
Q498S8	Frizzled-8 [OS=Rattus norvegicus]	0.0109246	-0.0996785	NoDiff
P06762	heme oxygenase 1 [OS=Rattus norvegicus]	0.0109293	0.150211	UP
Q6RY07	Acidic mammalian chitinase [OS=Rattus norvegicus]	0.01093	0.0646469	NoDiff
P61354	60S ribosomal protein L27 [OS=Rattus norvegicus]	0.011016	-0.0391331	NoDiff
Q6AYA6	Uncharacterized protein C17orf62 homolog [OS=Rattus norvegicus]	0.0110362	0.0941395	NoDiff
Q5RK09	Eukaryotic translation initiation factor 3 subunit G [OS=Rattus norvegicus]	0.0110519	0.0602069	NoDiff
P62919	60S ribosomal protein L8 [OS=Rattus norvegicus]	0.011118	-0.0473462	NoDiff
P36201	Cysteine-rich protein 2 [OS=Rattus norvegicus]	0.0111512	-0.0593548	NoDiff
P62902	60S ribosomal protein L31 [OS=Rattus norvegicus]	0.0112006	-0.031673	NoDiff
P97849	long-chain fatty acid transport protein 1 [OS=Rattus norvegicus]	0.0112676	-0.0555098	NoDiff
Q5RJP0	Aldose reductase-related protein 1 [OS=Rattus norvegicus]	0.0113049	-0.104145	DOWN
P56571	ES1 protein homolog, mitochondrial [OS=Rattus norvegicus]	0.0113248	-0.0464977	NoDiff
Q5FWT7	Ubiquitin-like domain-containing CTD phosphatase 1 [OS=Rattus norvegicus]	0.011375	0.0911248	NoDiff
Q63448	Peroxisomal acyl-coenzyme A oxidase 3 [OS=Rattus norvegicus]	0.0114172	-0.0645498	NoDiff
Q9QZA6	CD151 antigen [OS=Rattus norvegicus]	0.0114274	-0.0830609	NoDiff
Q5XIM9	T-complex protein 1 subunit beta [OS=Rattus norvegicus]	0.0114508	0.0320504	NoDiff
P52631	Signal transducer and activator of transcription 3 [OS=Rattus norvegicus]	0.0114949	0.118939	UP
P80203	Serine/threonine-protein kinase receptor R3 [OS=Rattus norvegicus]	0.0115379	-0.18158	DOWN
P20759	Ig gamma-1 chain C region [OS=Rattus norvegicus]	0.0115422	-0.0345582	NoDiff
P38656	LUPus La protein homolog [OS=Rattus norvegicus]	0.0116306	-0.0249869	NoDiff
P23358	60S ribosomal protein L12 [OS=Rattus norvegicus]	0.0116546	0.018429	NoDiff
P06302	Prothymosin alpha [OS=Rattus norvegicus]	0.011669	0.107183	UP
P27605	Hypoxanthine-guanine phosphoribosyltransferase [OS=Rattus norvegicus]	0.0116995	0.129176	UP
P05545	Serine protease inhibitor A3K [OS=Rattus norvegicus]	0.0117251	0.074213	NoDiff
Q9R1J8	Prolyl 3-hydroxylase 1 [OS=Rattus norvegicus]	0.0117765	0.0261093	NoDiff
P55094	Nuclear receptor subfamily 2 groUP C member 2 [OS=Rattus norvegicus]	0.0118043	-0.0367582	NoDiff
Q00715	Histone H2B type 1 [OS=Rattus norvegicus]	0.0118241	-0.0712011	NoDiff
Q9QZ81	Protein argonaute-2 [OS=Rattus norvegicus]	0.0118351	-0.0450395	NoDiff
G3V6S8	Serine/arginine-rich splicing factor 6 [OS=Rattus norvegicus]	0.0118365	-0.0736608	NoDiff
Q9JHY8	DNA ligase 1 [OS=Rattus norvegicus]	0.01185	0.113504	UP
P14141	carbonic anhydrase 3 [OS=Rattus norvegicus]	0.0118886	0.0725942	NoDiff
Q08163	adenylyl cyclase-associated protein 1 [OS=Rattus norvegicus]	0.0118943	0.0793828	NoDiff
O88370	Phosphatidylinositol 5-phosphate 4-kinase type-2 gamma [OS=Rattus norvegicus]	0.0119654	0.124132	UP
Q7TP40	PEST proteolytic signal-containing nuclear protein [OS=Rattus norvegicus]	0.0119767	0.0496154	NoDiff
O70593	Small glutamine-rich tetratricopeptide repeat-containing protein alpha [OS=Rattus norvegicus]	0.0119921	0.0487552	NoDiff
Q9JKL8	Activity-dependent neuroprotector homeobox protein [OS=Rattus norvegicus]	0.0122331	-0.0914398	NoDiff
Q91XU1	protein quaking [OS=Rattus norvegicus]	0.0122347	-0.0610692	NoDiff
P0C606	SAGA-associated factor 29 homolog [OS=Rattus norvegicus]	0.0122601	-0.0873219	NoDiff
P28480	T-complex protein 1 subunit alpha [OS=Rattus norvegicus]	0.0123604	0.0613071	NoDiff
Q5XIW8	U4/U6.U5 tri-snRNP-associated protein 1 [OS=Rattus norvegicus]	0.0124136	-0.0862061	NoDiff
P62752	60S ribosomal protein L23a [OS=Rattus norvegicus]	0.0124389	-0.0276621	NoDiff
O55006	Protein RoBo-1 [OS=Rattus norvegicus]	0.0124568	0.217502	UP
P09527	ras-related protein Rab-7a [OS=Rattus norvegicus]	0.0124584	0.0284554	NoDiff
Q5U316	Ras-related protein Rab-35 [OS=Rattus norvegicus]	0.0124811	-0.101269	DOWN
P22355	Pulmonary surfactant-associated protein B [OS=Rattus norvegicus]	0.0125949	-0.154367	DOWN
P63170	Dynein light chain 1, cytoplasmic [OS=Rattus norvegicus]	0.0126696	0.0652152	NoDiff
P59722	Egl nine homolog 1 [OS=Rattus norvegicus]	0.0127173	-0.0624308	NoDiff
Q9WTV1	Chitinase-3-like protein 1 [OS=Rattus norvegicus]	0.0127271	0.147224	UP
P70470	Acyl-protein thioesterase 1 [OS=Rattus norvegicus]	0.01275	0.0463913	NoDiff
P82808	glutamine--fructose-6-phosphate aminotransferase [isomerizing] 1 [OS=Rattus norvegicus]	0.0127847	0.0746026	NoDiff
P20280	60S ribosomal protein L21 [OS=Rattus norvegicus]	0.0127977	-0.0312813	NoDiff
Q5XI99	Lysosome-associated membrane glycoprotein 3 [OS=Rattus norvegicus]	0.0127999	0.0999338	NoDiff
P32736-1	Opioid-binding protein/cell adhesion molecule [OS=Rattus norvegicus]	0.0128042	-0.0722559	NoDiff
P16638	ATP-citrate synthase [OS=Rattus norvegicus]	0.0128048	0.0316152	NoDiff
Q9QZR8	PDZ domain-containing protein 2 [OS=Rattus norvegicus]	0.0128413	-0.108209	DOWN
Q5I0K8	28S ribosomal protein S7, mitochondrial [OS=Rattus norvegicus]	0.0129134	-0.0526891	NoDiff
O70199	UDP-glucose 6-dehydrogenase [OS=Rattus norvegicus]	0.0129743	0.14731	UP
P62997	transformer-2 protein homolog beta [OS=Rattus norvegicus]	0.013001	-0.0866655	NoDiff
P51607	N-acylglucosamine 2-epimerase [OS=Rattus norvegicus]	0.0131254	0.0197115	NoDiff
P18298	S-adenosylmethionine synthase isoform type-2 [OS=Rattus norvegicus]	0.0131326	0.0796532	NoDiff
Q6AY30	saccharopine dehydrogenase-like oxidoreductase [OS=Rattus norvegicus]	0.0132495	-0.04997	NoDiff
Q9EPT8	Chloride intracellular channel protein 5 [OS=Rattus norvegicus]	0.013403	-0.0835365	NoDiff
Q3KRC5	tRNA-dihydrouridine(47) synthase [NAD(P)(+)]-like [OS=Rattus norvegicus]	0.0134214	-0.0403792	NoDiff
Q6AY87	THO complex subunit 6 homolog [OS=Rattus norvegicus]	0.0134511	-0.0550247	NoDiff
H1UBN0	Copine-7 [OS=Rattus norvegicus]	0.0135952	0.0508953	NoDiff
Q5BJR4	Protein prune homolog 2 [OS=Rattus norvegicus]	0.0136095	-0.0766225	NoDiff
P11232	thioredoxin [OS=Rattus norvegicus]	0.0136511	0.0722704	NoDiff
O70511	Ankyrin-3 [OS=Rattus norvegicus]	0.0137069	-0.0482463	NoDiff
P62775	Myotrophin [OS=Rattus norvegicus]	0.0137175	0.0611348	NoDiff
P62630	Elongation factor 1-alpha 1 [OS=Rattus norvegicus]	0.013755	0.0942854	NoDiff
P07725	T-cell surface glycoprotein CD8 alpha chain [OS=Rattus norvegicus]	0.0138497	0.108377	UP
B4F7E8	Niban-like protein 1 [OS=Rattus norvegicus]	0.0138919	-0.0302705	NoDiff
Q9WTV5	26S proteasome non-ATPase regulatory subunit 9 [OS=Rattus norvegicus]	0.0139062	-0.0361575	NoDiff
Q4QQU5	Protein YIPF6 [OS=Rattus norvegicus]	0.0139561	0.0578894	NoDiff
Q62667	major vault protein [OS=Rattus norvegicus]	0.0139986	0.0302272	NoDiff
P02650	Apolipoprotein E [OS=Rattus norvegicus]	0.0140478	0.0417124	NoDiff
Q9WUF4	vesicle-associated membrane protein 8 [OS=Rattus norvegicus]	0.0140535	-0.026318	NoDiff
F1LRS8	CD2-associated protein [OS=Rattus norvegicus]	0.0140914	-0.0986191	NoDiff
P60892	ribose-phosphate pyrophosphokinase 1 [OS=Rattus norvegicus]	0.0140939	0.031158	NoDiff
Q6AYC4	Macrophage-capping protein [OS=Rattus norvegicus]	0.0140987	0.0590809	NoDiff
A1L134	Ancient ubiquitous protein 1 [OS=Rattus norvegicus]	0.0141325	0.0249332	NoDiff
B0BNI5	Olfactomedin-like protein 3 [OS=Rattus norvegicus]	0.0141384	-0.110443	DOWN
Q6P7P5	Basic leucine zipper and W2 domain-containing protein 1 [OS=Rattus norvegicus]	0.0143056	0.0595238	NoDiff
Q63228	glia maturation factor beta [OS=Rattus norvegicus]	0.0143196	-0.0438197	NoDiff
Q5XHY5	Threonine--tRNA ligase, cytoplasmic [OS=Rattus norvegicus]	0.0143504	-0.0293804	NoDiff
P04644	40S ribosomal protein S17 [OS=Rattus norvegicus]	0.0143756	-0.0626787	NoDiff
P12527	arachidonate 5-lipoxygenase [OS=Rattus norvegicus]	0.0143961	-0.104007	DOWN
P26051	CD44 antigen [OS=Rattus norvegicus]	0.0144042	0.0820058	NoDiff
P53534	Glycogen phosphorylase, brain form [OS=Rattus norvegicus]	0.0144212	0.0149772	NoDiff
Q5XIA8	Growth hormone-inducible transmembrane protein [OS=Rattus norvegicus]	0.0144212	0.106967	UP
A0JPN2	Zinc transporter ZIP4 [OS=Rattus norvegicus]	0.0144514	0.0335253	NoDiff
P38650	Cytoplasmic dynein 1 heavy chain 1 [OS=Rattus norvegicus]	0.0144643	-0.0142867	NoDiff
P83883	60S ribosomal protein L36a [OS=Rattus norvegicus]	0.0145215	-0.0408288	NoDiff
Q3MID3	ADP-ribosylation factor GTPase-activating protein 2 [OS=Rattus norvegicus]	0.0145234	0.0549539	NoDiff
Q6P4Z9	COP9 signalosome complex subunit 8 [OS=Rattus norvegicus]	0.0145456	-0.0954716	NoDiff
Q920G2	Na(+)/H(+) exchange regulatory cofactor NHE-RF2 [OS=Rattus norvegicus]	0.0145919	-0.0871683	NoDiff
Q5M7V8	Thyroid hormone receptor-associated protein 3 [OS=Rattus norvegicus]	0.014598	-0.0725043	NoDiff
Q9QZ48	Zinc finger and BTB domain-containing protein 7A [OS=Rattus norvegicus]	0.0146034	-0.0655326	NoDiff
P43245	multidrug resistance protein 1 [OS=Rattus norvegicus]	0.0146102	-0.0881361	NoDiff
D4ACN8	Plasminogen receptor (KT) [OS=Rattus norvegicus]	0.0146479	-0.150304	DOWN
B1H222	RAB6-interacting golgin [OS=Rattus norvegicus]	0.0146772	0.0789236	NoDiff
P16296	Coagulation factor IX [OS=Rattus norvegicus]	0.0147265	-0.124277	DOWN
Q5U2R0	Methionine adenosyltransferase 2 subunit beta [OS=Rattus norvegicus]	0.0147455	-0.027771	NoDiff
Q8K3K9	GTPase IMAP family member 4 [OS=Rattus norvegicus]	0.0147751	-0.0925471	NoDiff
P46844	Biliverdin reductase A [OS=Rattus norvegicus]	0.0148795	0.0299511	NoDiff
Q62936-1	Disks large homolog 3 [OS=Rattus norvegicus]	0.0150191	-0.165143	DOWN
P47820-1	Angiotensin-converting enzyme [OS=Rattus norvegicus]	0.0150236	-0.03221	NoDiff
P62634	Cellular nucleic acid-binding protein [OS=Rattus norvegicus]	0.0150346	-0.0697946	NoDiff
Q63203	Low affinity immunoglobulin gamma Fc region receptor II [OS=Rattus norvegicus]	0.0151014	0.101851	UP
P29534	Vascular cell adhesion protein 1 [OS=Rattus norvegicus]	0.0151303	0.0689148	NoDiff
Q3MHS2	zinc finger protein 830 [OS=Rattus norvegicus]	0.0151308	-0.151096	DOWN
Q9JIL3-2	Isoform 2 of Interleukin enhancer-binding factor 3 [OS=Rattus norvegicus]	0.0151496	-0.0205104	NoDiff
Q8R2H1	NF-kappa-B inhibitor-like protein 1 [OS=Rattus norvegicus]	0.0151506	-0.101109	DOWN
P86411	Ral GTPase-activating protein subunit alpha-2 [OS=Rattus norvegicus]	0.0152166	-0.020617	NoDiff
Q63356	unconventional myosin-Ie [OS=Rattus norvegicus]	0.0152338	-0.0697952	NoDiff
Q4G075	Leukocyte elastase inhibitor A [OS=Rattus norvegicus]	0.015331	0.146941	UP
P31430	dipeptidase 1 [OS=Rattus norvegicus]	0.0153547	0.0525409	NoDiff
Q5RJR8	Leucine-rich repeat-containing protein 59 [OS=Rattus norvegicus]	0.0153588	-0.0269767	NoDiff
P08649	Complement C4 [OS=Rattus norvegicus]	0.0153743	0.0317459	NoDiff
P81155	Voltage-dependent anion-selective channel protein 2 [OS=Rattus norvegicus]	0.0153914	-0.0315468	NoDiff
Q9ET61	Complement component C1q receptor [OS=Rattus norvegicus]	0.0154375	-0.031358	NoDiff
Q6AYZ1	Tubulin alpha-1C chain [OS=Rattus norvegicus]	0.0154508	0.0342452	NoDiff
Q4KM49	Tyrosine--tRNA ligase, cytoplasmic [OS=Rattus norvegicus]	0.0154563	0.0137244	NoDiff
P05942	Protein S100-A4 [OS=Rattus norvegicus]	0.0155106	0.0517346	NoDiff
P52555	Endoplasmic reticulum resident protein 29 [OS=Rattus norvegicus]	0.0155168	-0.0247173	NoDiff
Q66HC1	Tudor domain-containing protein 3 [OS=Rattus norvegicus]	0.0155872	-0.0451572	NoDiff
D3ZTQ1	Splicing factor, sUPpressor of white-apricot homolog [OS=Rattus norvegicus]	0.015607	0.0393153	NoDiff
P48973	C-X-C motif chemokine 10 [OS=Rattus norvegicus]	0.0156966	0.0675151	NoDiff
P63245	Guanine nucleotide-binding protein subunit beta-2-like 1 [OS=Rattus norvegicus]	0.015698	0.0832376	NoDiff
P19945	60S acidic ribosomal protein P0 [OS=Rattus norvegicus]	0.0157026	0.046466	NoDiff
P02564	Myosin-7 [OS=Rattus norvegicus]	0.0157574	0.113865	UP
Q9ERE6	Myosin phosphatase Rho-interacting protein [OS=Rattus norvegicus]	0.0157772	-0.0380986	NoDiff
Q8CFC9	Leucine zipper putative tumor sUPpressor 1 [OS=Rattus norvegicus]	0.0157999	0.092952	NoDiff
Q9QYL8	acyl-protein thioesterase 2 [OS=Rattus norvegicus]	0.0158151	0.019212	NoDiff
Q499N5	Acyl-CoA synthetase family member 2, mitochondrial [OS=Rattus norvegicus]	0.0158165	-0.0817085	NoDiff
Q5U2X6	Coiled-coil domain-containing protein 47 [OS=Rattus norvegicus]	0.0158568	-0.102211	DOWN
P18596-1	Sarcoplasmic/endoplasmic reticulum calcium atpase 3 [OS=Rattus norvegicus]	0.0158573	-0.0461129	NoDiff
Q06647	ATP synthase subunit O, mitochondrial [OS=Rattus norvegicus]	0.0159287	-0.0539131	NoDiff
Q4KM62	palmdelphin [OS=Rattus norvegicus]	0.0159381	-0.0916396	NoDiff
Q62728	Tyrosine-protein phosphatase non-receptor type 21 [OS=Rattus norvegicus]	0.0159899	-0.108395	DOWN
P19139	Casein kinase II subunit alpha [OS=Rattus norvegicus]	0.016001	-0.0219442	NoDiff
Q5PQN7	Protein LZIC [OS=Rattus norvegicus]	0.0160166	0.0487813	NoDiff
Q4V885	Collectin-12 [OS=Rattus norvegicus]	0.0160279	-0.135198	DOWN
O08557	N(G),N(G)-dimethylarginine dimethylaminohydrolase 1 [OS=Rattus norvegicus]	0.0160339	0.103752	UP
P63326	40S ribosomal protein S10 [OS=Rattus norvegicus]	0.0161524	-0.051947	NoDiff
Q05175	Brain acid soluble protein 1 [OS=Rattus norvegicus]	0.0162503	0.16655	UP
Q10739	Matrix metalloproteinase-14 [OS=Rattus norvegicus]	0.0162578	0.136403	UP
Q63802	Wee1-like protein kinase [OS=Rattus norvegicus]	0.016294	-0.187296	DOWN
P22509	rRNA 2'-O-methyltransferase fibrillarin [OS=Rattus norvegicus]	0.016294	-0.0305115	NoDiff
P04797	glyceraldehyde-3-phosphate dehydrogenase [OS=Rattus norvegicus]	0.0163692	0.01896	NoDiff
Q04631	protein farnesyltransferase/geranylgeranyltransferase type-1 subunit alpha [OS=Rattus norvegicus]	0.0165097	-0.137283	DOWN
P27139	Carbonic anhydrase 2 [OS=Rattus norvegicus]	0.0165596	0.0969507	NoDiff
Q6AY19	AarF domain-containing protein kinase 4 [OS=Rattus norvegicus]	0.0165816	0.107993	UP
P97690	Structural maintenance of chromosomes protein 3 [OS=Rattus norvegicus]	0.0166017	-0.0568846	NoDiff
P27274	CD59 glycoprotein [OS=Rattus norvegicus]	0.0166207	-0.0483869	NoDiff
P25113	Phosphoglycerate mutase 1 [OS=Rattus norvegicus]	0.0166756	0.0488278	NoDiff
D4A1R8	Copine-1 [OS=Rattus norvegicus]	0.0166953	0.101369	UP
Q62985	SH2B adapter protein 1 [OS=Rattus norvegicus]	0.0167392	-0.0982491	NoDiff
Q923S8	pantothenate kinase 4 [OS=Rattus norvegicus]	0.0167399	-0.0630974	NoDiff
Q9QUL6	Vesicle-fusing ATPase [OS=Rattus norvegicus]	0.0168124	-0.0320403	NoDiff
Q792I0	Protein lin-7 homolog C [OS=Rattus norvegicus]	0.0168147	-0.0790833	NoDiff
B2GV06	Succinyl-CoA:3-ketoacid coenzyme A transferase 1, mitochondrial [OS=Rattus norvegicus]	0.0169082	-0.0500346	NoDiff
P10688	1-phosphatidylinositol 4,5-bisphosphate phosphodiesterase delta-1 [OS=Rattus norvegicus]	0.0170054	-0.0345158	NoDiff
Q6AYA1	H/ACA ribonucleoprotein complex subunit 1 [OS=Rattus norvegicus]	0.0172112	-0.0615142	NoDiff
P61589	Transforming protein RhoA [OS=Rattus norvegicus]	0.0172296	-0.0597523	NoDiff
P0C1X8	AP2-associated protein kinase 1 [OS=Rattus norvegicus]	0.0172384	-0.0483249	NoDiff
P86182	Coiled-coil domain-containing protein 22 [OS=Rattus norvegicus]	0.017287	-0.0267668	NoDiff
Q9Z0V6	Thioredoxin-dependent peroxide reductase, mitochondrial [OS=Rattus norvegicus]	0.0173127	0.0482842	NoDiff
Q8CIN7	inositol monophosphatase 2 [OS=Rattus norvegicus]	0.0173479	0.135264	UP
Q641Y8	ATP-dependent RNA helicase DDX1 [OS=Rattus norvegicus]	0.0173951	-0.0381405	NoDiff
Q9JJ19	Na(+)/H(+) exchange regulatory cofactor NHE-RF1 [OS=Rattus norvegicus]	0.017441	0.060172	NoDiff
P84903	stromal interaction molecule 1 [OS=Rattus norvegicus]	0.0174466	-0.0710321	NoDiff
Q63416	Inter-alpha-trypsin inhibitor heavy chain H3 [OS=Rattus norvegicus]	0.0174574	0.070901	NoDiff
P00173	Cytochrome b5 [OS=Rattus norvegicus]	0.0174851	0.0653223	NoDiff
F1LYQ8	FERM, RhoGEF and pleckstrin domain-containing protein 1 [OS=Rattus norvegicus]	0.0175071	-0.082415	NoDiff
P61107	Ras-related protein Rab-14 [OS=Rattus norvegicus]	0.0175098	0.0894004	NoDiff
Q99PD4	Actin-related protein 2/3 complex subunit 1A [OS=Rattus norvegicus]	0.0175144	-0.0661686	NoDiff
O88514	Beta-defensin 4 [OS=Rattus norvegicus]	0.0175737	-0.125473	DOWN
Q08013	Translocon-associated protein subunit gamma [OS=Rattus norvegicus]	0.0176099	-0.0744184	NoDiff
Q64559	cytosolic acyl coenzyme A thioester hydrolase [OS=Rattus norvegicus]	0.0176383	0.0900706	NoDiff
Q62839	Golgin subfamily A member 2 [OS=Rattus norvegicus]	0.0176801	0.0607587	NoDiff
Q9ESS6	Basal cell adhesion molecule [OS=Rattus norvegicus]	0.017692	-0.0398811	NoDiff
Q63560	Microtubule-associated protein 6 [OS=Rattus norvegicus]	0.0176934	0.0493892	NoDiff
Q6AYR2	protein NDRG3 [OS=Rattus norvegicus]	0.0177645	-0.0663875	NoDiff
P51635	alcohol dehydrogenase [NADP(+)] [OS=Rattus norvegicus]	0.0178448	0.0163838	NoDiff
P15178	Aspartate--tRNA ligase, cytoplasmic [OS=Rattus norvegicus]	0.0178565	0.0288905	NoDiff
Q9R064	Golgi reassembly-stacking protein 2 [OS=Rattus norvegicus]	0.0178769	0.0768015	NoDiff
Q9WUQ1	a disintegrin and metalloproteinase with thrombospondin motifs 1 [OS=Rattus norvegicus]	0.0179012	0.0865773	NoDiff
Q07647	Solute carrier family 2, facilitated glucose transporter member 3 [OS=Rattus norvegicus]	0.0181882	0.0562955	NoDiff
P40307	proteasome subunit beta type-2 [OS=Rattus norvegicus]	0.0182979	0.0353453	NoDiff
Q09167	Serine/arginine-rich splicing factor 5 [OS=Rattus norvegicus]	0.0183876	-0.108182	DOWN
Q00981	Ubiquitin carboxyl-terminal hydrolase isozyme L1 [OS=Rattus norvegicus]	0.0183933	-0.106856	DOWN
Q63798	proteasome activator complex subunit 2 [OS=Rattus norvegicus]	0.0185602	0.108982	UP
Q62714	Neutrophil antibiotic peptide NP-4 [OS=Rattus norvegicus]	0.0185895	0.22459	UP
Q923V8	15 kDa selenoprotein [OS=Rattus norvegicus]	0.0186241	0.030865	NoDiff
Q9JLH7	CDK5 regulatory subunit-associated protein 3 [OS=Rattus norvegicus]	0.0187346	0.048522	NoDiff
Q5XIS9	Serine/threonine-protein kinase D2 [OS=Rattus norvegicus]	0.0189032	-0.0891588	NoDiff
Q6P7D4	Cytochrome P450 20A1 [OS=Rattus norvegicus]	0.0189146	0.0522945	NoDiff
Q9QXQ0	Alpha-actinin-4 [OS=Rattus norvegicus]	0.0190208	0.0301144	NoDiff
Q9QYN5	B-cell lymphoma/leukemia 10 [OS=Rattus norvegicus]	0.0190314	0.0366786	NoDiff
Q9Z1M9	structural maintenance of chromosomes protein 1a [OS=Rattus norvegicus]	0.0192055	-0.0367524	NoDiff
Q9JI85	Nucleobindin-2 [OS=Rattus norvegicus]	0.0192175	0.0575672	NoDiff
P05370	Glucose-6-phosphate 1-dehydrogenase [OS=Rattus norvegicus]	0.0192327	0.0763168	NoDiff
P0C5E3	palladin [OS=Rattus norvegicus]	0.0192468	-0.0711583	NoDiff
P43278	Histone H1.0 [OS=Rattus norvegicus]	0.0192592	-0.064806	NoDiff
P16290	phosphoglycerate mutase 2 [OS=Rattus norvegicus]	0.0193325	-0.0829131	NoDiff
Q6P6T4	echinoderm microtubule-associated protein-like 2 [OS=Rattus norvegicus]	0.0193414	0.0393457	NoDiff
Q3KRD5	Mitochondrial import receptor subunit TOM34 [OS=Rattus norvegicus]	0.019455	-0.0420909	NoDiff
Q04931	FACT complex subunit SSRP1 [OS=Rattus norvegicus]	0.0194563	-0.106099	DOWN
P10888	Cytochrome c oxidase subunit 4 isoform 1, mitochondrial [OS=Rattus norvegicus]	0.0195456	-0.104005	DOWN
P62963	profilin-1 [OS=Rattus norvegicus]	0.019588	0.0582551	NoDiff
Q9QYW0	Protein AATF [OS=Rattus norvegicus]	0.0195978	-0.0684161	NoDiff
D3ZTX0	Transmembrane emp24 domain-containing protein 7 [OS=Rattus norvegicus]	0.0196562	0.0449928	NoDiff
P15129	Cytochrome P450 4B1 [OS=Rattus norvegicus]	0.0196764	-0.0474562	NoDiff
P63004	Platelet-activating factor acetylhydrolase IB subunit alpha [OS=Rattus norvegicus]	0.0197291	0.0348767	NoDiff
Q6P777	Multivesicular body subunit 12A [OS=Rattus norvegicus]	0.019834	-0.0201951	NoDiff
P08289	Alkaline phosphatase, tissue-nonspecific isozyme [OS=Rattus norvegicus]	0.0198588	0.0258528	NoDiff
Q99MZ8	LIM and SH3 domain protein 1 [OS=Rattus norvegicus]	0.0199162	0.0221888	NoDiff
Q6JE36	Protein NDRG1 [OS=Rattus norvegicus]	0.0199402	0.123168	UP
Q5XI96	ribonuclease h2 subunit b [OS=Rattus norvegicus]	0.0199933	-0.169403	DOWN
P29288	Tartrate-resistant acid phosphatase type 5 [OS=Rattus norvegicus]	0.0199991	-0.0892096	NoDiff
P97687	Ectonucleoside triphosphate diphosphohydrolase 1 [OS=Rattus norvegicus]	0.02004	0.0406902	NoDiff
P0C0T0	Lipopolysaccharide-induced tumor necrosis factor-alpha factor homolog [OS=Rattus norvegicus]	0.0200559	0.0613717	NoDiff
Q06606	Granzyme-like protein 2 [OS=Rattus norvegicus]	0.0202142	0.0759975	NoDiff
B0BN85	Protein SGT1 homolog [OS=Rattus norvegicus]	0.0203061	0.0357156	NoDiff
O35854	Branched-chain-amino-acid aminotransferase, mitochondrial [OS=Rattus norvegicus]	0.0203325	0.0351453	NoDiff
Q32PZ3	Protein unc-45 homolog A [OS=Rattus norvegicus]	0.0203383	-0.0300004	NoDiff
Q63279	Keratin, type I cytoskeletal 19 [OS=Rattus norvegicus]	0.0204013	0.0771005	NoDiff
Q3ZAV8	Enhancer of mRNA-decapping protein 4 [OS=Rattus norvegicus]	0.0204754	-0.0269747	NoDiff
D3ZUI5	Protein cordon-bleu [OS=Rattus norvegicus]	0.0205201	-0.140481	DOWN
O35460	angiopoietin-1 [OS=Rattus norvegicus]	0.0205771	-0.0538471	NoDiff
P20411	High affinity immunoglobulin epsilon receptor subunit gamma [OS=Rattus norvegicus]	0.0205936	0.175037	UP
O70437	Mothers against decapentaplegic homolog 4 [OS=Rattus norvegicus]	0.0206058	-0.0731232	NoDiff
Q9EQG6-1	Kinase D-interacting substrate of 220 kDa [OS=Rattus norvegicus]	0.0207066	-0.0979234	NoDiff
Q4QQV2	docking protein 1 [OS=Rattus norvegicus]	0.0208576	-0.0763458	NoDiff
Q5I0L4	Cytosolic Fe-S cluster assembly factor nubp1 [OS=Rattus norvegicus]	0.0209126	0.0384517	NoDiff
Q66H19	serum response factor-binding protein 1 [OS=Rattus norvegicus]	0.0210307	0.044222	NoDiff
Q63159	Ubiquinone biosynthesis O-methyltransferase, mitochondrial [OS=Rattus norvegicus]	0.0210332	-0.0777531	NoDiff
Q62940	E3 ubiquitin-protein ligase NEDD4 [OS=Rattus norvegicus]	0.0210422	-0.0497076	NoDiff
Q9Z1P3	Induced myeloid leukemia cell differentiation protein Mcl-1 homolog [OS=Rattus norvegicus]	0.0210462	0.0478904	NoDiff
O35264	platelet-activating factor acetylhydrolase IB subunit beta [OS=Rattus norvegicus]	0.0210567	0.0407112	NoDiff
P62268	40S ribosomal protein S23 [OS=Rattus norvegicus]	0.0210833	-0.0443194	NoDiff
Q62713	Neutrophil antibiotic peptide NP-3A [OS=Rattus norvegicus]	0.0210851	0.312334	UP
Q4FZU6	Annexin A8 [OS=Rattus norvegicus]	0.0210964	-0.0240396	NoDiff
P20760	Ig gamma-2A chain C region [OS=Rattus norvegicus]	0.0210964	0.0247085	NoDiff
F1LNJ2	U5 small nuclear ribonucleoprotein 200 kDa helicase [OS=Rattus norvegicus]	0.0211005	0.0177812	NoDiff
Q62915	peripheral plasma membrane protein CASK [OS=Rattus norvegicus]	0.021134	-0.0314429	NoDiff
Q9ET64	Sphingomyelin phosphodiesterase 2 [OS=Rattus norvegicus]	0.0211456	-0.150607	DOWN
P21708-2	Isoform 2 of Mitogen-activated protein kinase 3 [OS=Rattus norvegicus]	0.0211658	-0.0633824	NoDiff
Q68FR6	elongation factor 1-gamma [OS=Rattus norvegicus]	0.0213454	0.0508962	NoDiff
Q9JJ22-1	endoplasmic reticulum aminopeptidase 1 [OS=Rattus norvegicus]	0.0213763	0.048567	NoDiff
Q63313	lipopolysaccharide-binding protein [OS=Rattus norvegicus]	0.0214294	0.193298	UP
B0K020	CDGSH iron-sulfur domain-containing protein 1 [OS=Rattus norvegicus]	0.0214325	-0.0560074	NoDiff
P41542	General vesicular transport factor p115 [OS=Rattus norvegicus]	0.0214502	0.0834163	NoDiff
Q5XIN6	LETM1 and EF-hand domain-containing protein 1, mitochondrial [OS=Rattus norvegicus]	0.0214565	0.051422	NoDiff
Q5M9I5	Cytochrome b-c1 complex subunit 6, mitochondrial [OS=Rattus norvegicus]	0.0215184	-0.0502864	NoDiff
P10687	1-phosphatidylinositol 4,5-bisphosphate phosphodiesterase beta-1 [OS=Rattus norvegicus]	0.0215204	-0.0358812	NoDiff
P23749	Mas-related G-protein coUPled receptor member F [OS=Rattus norvegicus]	0.0215303	-0.0902794	NoDiff
Q8VID1	dehydrogenase/reductase sdr family member 4 [OS=Rattus norvegicus]	0.0216562	-0.0563979	NoDiff
P55213	Caspase-3 [OS=Rattus norvegicus]	0.0216836	0.0678619	NoDiff
O35821	Myb-binding protein 1A [OS=Rattus norvegicus]	0.0217641	0.0603303	NoDiff
P61959	small ubiquitin-related modifier 2 [OS=Rattus norvegicus]	0.0218136	-0.0190908	NoDiff
P08503	medium-chain specific acyl-CoA dehydrogenase, mitochondrial [OS=Rattus norvegicus]	0.0218299	-0.0424429	NoDiff
Q8K4C0	Dimethylaniline monooxygenase [N-oxide-forming] 5 [OS=Rattus norvegicus]	0.0218689	0.0741017	NoDiff
P17046	Lysosome-associated membrane glycoprotein 2 [OS=Rattus norvegicus]	0.022013	0.194919	UP
O54861	Sortilin [OS=Rattus norvegicus]	0.0220274	-0.079651	NoDiff
Q641X8	Eukaryotic translation initiation factor 3 subunit E [OS=Rattus norvegicus]	0.022138	0.0722797	NoDiff
D3ZD32	Chromodomain-helicase-DNA-binding protein 5 [OS=Rattus norvegicus]	0.0221422	-0.0678702	NoDiff
P41516	DNA topoisomerase 2-alpha [OS=Rattus norvegicus]	0.0222073	-0.0699767	NoDiff
Q5RKJ2	Cytochrome b reductase 1 [OS=Rattus norvegicus]	0.0222187	-0.141174	DOWN
P30152	Neutrophil gelatinase-associated lipocalin [OS=Rattus norvegicus]	0.0222656	0.185206	UP
Q9JJM9-2	Isoform 2 of Septin-5 [OS=Rattus norvegicus]	0.0223143	-0.0558971	NoDiff
P48199	C-reactive protein [OS=Rattus norvegicus]	0.0223429	0.0786863	NoDiff
Q07936-2	Isoform Long of Annexin A2 [OS=Rattus norvegicus]	0.0224114	-0.0253059	NoDiff
P98106	P-selectin [OS=Rattus norvegicus]	0.0224826	0.112231	UP
O55148	Growth arrest-specific protein 7 [OS=Rattus norvegicus]	0.022676	0.0686299	NoDiff
Q7TQ16	Cytochrome b-c1 complex subunit 8 [OS=Rattus norvegicus]	0.0227098	-0.0819266	NoDiff
Q5M8C6	Fibrinogen-like protein 1 [OS=Rattus norvegicus]	0.0227101	0.0600861	NoDiff
O70454	Protein BUD31 homolog [OS=Rattus norvegicus]	0.0230371	-0.149056	DOWN
P29315	Ribonuclease inhibitor [OS=Rattus norvegicus]	0.0232558	0.0152591	NoDiff
O08816	Neural Wiskott-Aldrich syndrome protein [OS=Rattus norvegicus]	0.0232897	-0.0777344	NoDiff
P30009	Myristoylated alanine-rich C-kinase substrate [OS=Rattus norvegicus]	0.023311	0.0721951	NoDiff
B2RZ78-2	Isoform 2 of Vacuolar protein sorting-associated protein 29 [OS=Rattus norvegicus]	0.0233449	0.0371847	NoDiff
Q6AYD6	PDZ and LIM domain protein 2 [OS=Rattus norvegicus]	0.0234546	-0.049084	NoDiff
A2RRU3	U3 small nucleolar RNA-associated protein 15 homolog [OS=Rattus norvegicus]	0.0236767	0.124882	UP
P36633	Amiloride-sensitive amine oxidase [copper-containing] [OS=Rattus norvegicus]	0.023699	0.140084	UP
P11730-1	Calcium/calmodulin-dependent protein kinase type II subunit gamma [OS=Rattus norvegicus]	0.0237542	-0.057946	NoDiff
P06214	Delta-aminolevulinic acid dehydratase [OS=Rattus norvegicus]	0.0238578	0.0755611	NoDiff
O08815	STE20-like serine/threonine-protein kinase [OS=Rattus norvegicus]	0.0238819	-0.0462038	NoDiff
Q9JHY2	Sideroflexin-3 [OS=Rattus norvegicus]	0.0239515	-0.0584392	NoDiff
P04764	alpha-enolase [OS=Rattus norvegicus]	0.0240677	0.103306	UP
Q63187	Transcription elongation factor B polypeptide 3 [OS=Rattus norvegicus]	0.0241226	-0.0456072	NoDiff
Q9JHX4	Caspase-8 [OS=Rattus norvegicus]	0.0241756	-0.0764616	NoDiff
Q6AYY8	Acetyl-coenzyme A transporter 1 [OS=Rattus norvegicus]	0.024196	0.147371	UP
Q9JID1-1	Programmed cell death protein 4 [OS=Rattus norvegicus]	0.024246	-0.0688763	NoDiff
Q498E0	Thioredoxin domain-containing protein 12 [OS=Rattus norvegicus]	0.0242777	-0.0648984	NoDiff
Q62835	rab GTPase-binding effector protein 2 [OS=Rattus norvegicus]	0.0243485	-0.0222174	NoDiff
F1M707	Neutrophil cytosolic factor 1 [OS=Rattus norvegicus]	0.0243588	0.084828	NoDiff
P09812	Glycogen phosphorylase, muscle form [OS=Rattus norvegicus]	0.0244216	-0.0284046	NoDiff
Q63530	Phosphotriesterase-related protein [OS=Rattus norvegicus]	0.0244326	0.0660632	NoDiff
Q64119-2	Myosin light polypeptide 6 [OS=Rattus norvegicus]	0.0244407	-0.0771899	NoDiff
Q63369	Nuclear factor NF-kappa-B p105 subunit [OS=Rattus norvegicus]	0.0244442	0.0351119	NoDiff
Q8VHK7	hepatoma-derived growth factor [OS=Rattus norvegicus]	0.024524	-0.130884	DOWN
Q5RKI8	ATP-binding cassette sub-family B member 8, mitochondrial [OS=Rattus norvegicus]	0.0245665	-0.0967549	NoDiff
P36876	Serine/threonine-protein phosphatase 2A 55 kDa regulatory subunit B alpha isoform [OS=Rattus norvegicus]	0.0247133	0.0752109	NoDiff
Q4V7D7	Pre-mRNA-splicing factor RBM22 [OS=Rattus norvegicus]	0.0247623	0.0215243	NoDiff
P18437	Non-histone chromosomal protein HMG-17 [OS=Rattus norvegicus]	0.0248546	0.115888	UP
P06757	Alcohol dehydrogenase 1 [OS=Rattus norvegicus]	0.0248975	-0.0621236	NoDiff
F1MA98	Nucleoprotein TPR [OS=Rattus norvegicus]	0.0249158	0.0120176	NoDiff
O54735-1	cGMP-specific 3',5'-cyclic phosphodiesterase [OS=Rattus norvegicus]	0.0250173	-0.0648332	NoDiff
P23965	Enoyl-CoA delta isomerase 1, mitochondrial [OS=Rattus norvegicus]	0.0250588	-0.0931821	NoDiff
P62914	60S ribosomal protein L11 [OS=Rattus norvegicus]	0.0251299	0.0189293	NoDiff
Q62969	prostacyclin synthase [OS=Rattus norvegicus]	0.025178	0.0202034	NoDiff
Q5U2V4	Phospholipase B-like 1 [OS=Rattus norvegicus]	0.0252044	0.160138	UP
Q5U2Y1	General transcription factor II-I [OS=Rattus norvegicus]	0.0252731	-0.0620364	NoDiff
Q63433	serine/threonine-protein kinase N1 [OS=Rattus norvegicus]	0.0252904	-0.0880855	NoDiff
Q5FVH2	Phospholipase D3 [OS=Rattus norvegicus]	0.0253126	0.122978	UP
Q9EST6	Acidic leucine-rich nuclear phosphoprotein 32 family member B [OS=Rattus norvegicus]	0.0253655	0.0452449	NoDiff
Q9JM53	Apoptosis-inducing factor 1, mitochondrial [OS=Rattus norvegicus]	0.0253779	0.0206979	NoDiff
P29147	D-beta-hydroxybutyrate dehydrogenase, mitochondrial [OS=Rattus norvegicus]	0.0254389	0.109839	UP
P20171	GTPase HRas [OS=Rattus norvegicus]	0.0255193	-0.164746	DOWN
P85972	Vinculin [OS=Rattus norvegicus]	0.025816	-0.0300609	NoDiff
Q4QR75	Exosome complex component RRP45 [OS=Rattus norvegicus]	0.0258365	0.0777496	NoDiff
Q9ES40	PRA1 family protein 3 [OS=Rattus norvegicus]	0.0258837	0.139272	UP
P26431	Sodium/hydrogen exchanger 1 [OS=Rattus norvegicus]	0.0259319	-0.195355	DOWN
P10252	CD48 antigen [OS=Rattus norvegicus]	0.025992	-0.0449852	NoDiff
Q6AYT0	Quinone oxidoreductase [OS=Rattus norvegicus]	0.0259926	0.102947	UP
Q99NA5	Isocitrate dehydrogenase [NAD] subunit alpha, mitochondrial [OS=Rattus norvegicus]	0.0260254	-0.0574921	NoDiff
P29410-1	Adenylate kinase 2, mitochondrial [OS=Rattus norvegicus]	0.026087	0.0607774	NoDiff
P43244	Matrin-3 [OS=Rattus norvegicus]	0.0261036	-0.0723991	NoDiff
P31399	ATP synthase subunit d, mitochondrial [OS=Rattus norvegicus]	0.0261232	-0.0616931	NoDiff
Q63644-1	Rho-associated protein kinase 1 [OS=Rattus norvegicus]	0.0261383	-0.00901432	NoDiff
P41738	Aryl hydrocarbon receptor [OS=Rattus norvegicus]	0.0262389	-0.11809	DOWN
P26817	Beta-adrenergic receptor kinase 1 [OS=Rattus norvegicus]	0.0263008	0.0856607	NoDiff
O88797	Disabled homolog 2 [OS=Rattus norvegicus]	0.026372	0.0641134	NoDiff
Q9Z136	Hamartin [OS=Rattus norvegicus]	0.0263874	0.0219732	NoDiff
Q64591	2,4-dienoyl-CoA reductase, mitochondrial [OS=Rattus norvegicus]	0.0264848	-0.0324825	NoDiff
P24898	transcription factor jun-B [OS=Rattus norvegicus]	0.0264983	0.131986	UP
P10760	Adenosylhomocysteinase [OS=Rattus norvegicus]	0.026533	0.048474	NoDiff
P53042	Serine/threonine-protein phosphatase 5 [OS=Rattus norvegicus]	0.026569	0.0314218	NoDiff
Q4V886	RNA polymerase II-associated factor 1 homolog [OS=Rattus norvegicus]	0.0265927	0.0120157	NoDiff
P62994	Growth factor receptor-bound protein 2 [OS=Rattus norvegicus]	0.0267744	0.0755573	NoDiff
P08753	Guanine nucleotide-binding protein G(k) subunit alpha [OS=Rattus norvegicus]	0.026983	-0.0876126	NoDiff
Q5U3Y0	Kelch domain-containing protein 10 [OS=Rattus norvegicus]	0.0270896	0.0664671	NoDiff
Q5PQJ5-1	Rho GTPase-activating protein 29 [OS=Rattus norvegicus]	0.0272962	-0.0634265	NoDiff
Q1AAU6	Arf-GAP with SH3 domain, ANK repeat and PH domain-containing protein 1 [OS=Rattus norvegicus]	0.0272973	-0.0335154	NoDiff
Q68FS1	Cytosolic Fe-S cluster assembly factor NUBP2 [OS=Rattus norvegicus]	0.0273094	-0.0202282	NoDiff
P08011	Microsomal glutathione S-transferase 1 [OS=Rattus norvegicus]	0.0273103	0.0460722	NoDiff
O88350	Putative hydrolase RBBP9 [OS=Rattus norvegicus]	0.0275158	-0.0323752	NoDiff
Q641Y5	Ubiquitin-like modifier-activating enzyme ATG7 [OS=Rattus norvegicus]	0.0275357	0.0540374	NoDiff
Q5FWS6-1	Kazrin [OS=Rattus norvegicus]	0.027569	-0.0869056	NoDiff
P00388	NADPH--cytochrome P450 reductase [OS=Rattus norvegicus]	0.0276944	0.0268389	NoDiff
Q923V4	F-box only protein 6 [OS=Rattus norvegicus]	0.0277264	-0.0708055	NoDiff
P21272	CCAAT/enhancer-binding protein beta [OS=Rattus norvegicus]	0.0277856	0.0980174	NoDiff
O88201	C-type lectin domain family 11 member A [OS=Rattus norvegicus]	0.0278456	-0.0548331	NoDiff
P31044	phosphatidylethanolamine-binding protein 1 [OS=Rattus norvegicus]	0.0280374	0.028376	NoDiff
P31211	corticosteroid-binding globulin [OS=Rattus norvegicus]	0.0281511	0.0998801	NoDiff
O70156	Oxidized low-density lipoprotein receptor 1 [OS=Rattus norvegicus]	0.0281751	0.196901	UP
Q5I0D1	Glyoxalase domain-containing protein 4 [OS=Rattus norvegicus]	0.0281836	0.0297888	NoDiff
Q32PX2	aminoacyl tRNA synthase complex-interacting multifunctional protein 2 [OS=Rattus norvegicus]	0.0282586	-0.0184987	NoDiff
Q5QE80	Aldehyde oxidase 3 [OS=Rattus norvegicus]	0.0283131	-0.0630467	NoDiff
Q64361	Latexin [OS=Rattus norvegicus]	0.0283474	0.00946625	NoDiff
P43527	caspase-1 [OS=Rattus norvegicus]	0.0283969	0.062944	NoDiff
P57756	Ficolin-2 [OS=Rattus norvegicus]	0.0284295	0.589095	UP
P14844	C-C motif chemokine 2 [OS=Rattus norvegicus]	0.028502	0.16409	UP
B2GUV7	Eukaryotic translation initiation factor 5B [OS=Rattus norvegicus]	0.0285547	0.0373998	NoDiff
Q4QRB2	Pre-mRNA-splicing factor syf2 [OS=Rattus norvegicus]	0.0286029	-0.0521858	NoDiff
P35171	Cytochrome c oxidase subunit 7A2, mitochondrial [OS=Rattus norvegicus]	0.0286199	0.0583911	NoDiff
Q71UE8	NEDD8 [OS=Rattus norvegicus]	0.0286697	0.0276529	NoDiff
P62738	Actin, aortic smooth muscle [OS=Rattus norvegicus]	0.0286763	-0.0157163	NoDiff
A2RUW1	Toll-interacting protein [OS=Rattus norvegicus]	0.0287032	0.0525852	NoDiff
P32089	Tricarboxylate transport protein, mitochondrial [OS=Rattus norvegicus]	0.0287098	-0.0395656	NoDiff
Q68FQ7	RNA polymerase II-associated protein 3 [OS=Rattus norvegicus]	0.0288668	-0.0443766	NoDiff
Q5HZE4	methylthioribose-1-phosphate isomerase [OS=Rattus norvegicus]	0.0289196	0.0271793	NoDiff
Q5BJP3	Ubiquitin-fold modifier 1 [OS=Rattus norvegicus]	0.0292304	-0.0246462	NoDiff
Q8CHI5	period circadian protein homolog 1 [OS=Rattus norvegicus]	0.0292527	0.048741	NoDiff
B2RYE5	Band 4.1-like protein 4B [OS=Rattus norvegicus]	0.0295229	-0.188694	DOWN
P52944	PDZ and LIM domain protein 1 [OS=Rattus norvegicus]	0.0295384	-0.0306644	NoDiff
O88453	Scaffold attachment factor B1 [OS=Rattus norvegicus]	0.0295966	-0.0938431	NoDiff
Q4QQT4	Serine/threonine-protein phosphatase 2A 65 kDa regulatory subunit A beta isoform [OS=Rattus norvegicus]	0.0296618	-0.0275306	NoDiff
Q5EB94	Myocardial zonula adherens protein [OS=Rattus norvegicus]	0.0296829	-0.0692044	NoDiff
Q8K3E7	Protein dpy-30 homolog [OS=Rattus norvegicus]	0.0297317	0.0961729	NoDiff
P39069	Adenylate kinase isoenzyme 1 [OS=Rattus norvegicus]	0.0297386	-0.0912809	NoDiff
O88281	Multiple epidermal growth factor-like domains protein 6 [OS=Rattus norvegicus]	0.0300193	-0.133655	DOWN
Q6PCU2	V-type proton ATPase subunit E 1 [OS=Rattus norvegicus]	0.0301515	0.0200188	NoDiff
Q06518	Nitric oxide synthase, inducible [OS=Rattus norvegicus]	0.0301691	0.225203	UP
Q09073	ADP/ATP translocase 2 [OS=Rattus norvegicus]	0.0304031	-0.065311	NoDiff
Q5FVI3	Leucine-rich repeat-containing protein 57 [OS=Rattus norvegicus]	0.0304137	-0.0366818	NoDiff
P25886	60S ribosomal protein L29 [OS=Rattus norvegicus]	0.0304156	-0.0741805	NoDiff
P62161	Calmodulin [OS=Rattus norvegicus]	0.0304262	0.0885346	NoDiff
Q6AYR8	Secernin-2 [OS=Rattus norvegicus]	0.0304338	-0.0839264	NoDiff
Q561S0	NADH dehydrogenase [ubiquinone] 1 alpha subcomplex subunit 10, mitochondrial [OS=Rattus norvegicus]	0.0305477	-0.035769	NoDiff
P35213-1	14-3-3 protein beta/alpha [OS=Rattus norvegicus]	0.0306612	0.0418635	NoDiff
P85845	Fascin [OS=Rattus norvegicus]	0.0306656	0.0428499	NoDiff
Q91Y81	septin-2 [OS=Rattus norvegicus]	0.0306656	-0.0119849	NoDiff
Q66H86	Olfactomedin-like protein 1 [OS=Rattus norvegicus]	0.0306766	-0.120562	DOWN
Q63744	Rho GTPase-activating protein 7 [OS=Rattus norvegicus]	0.0306809	-0.110723	DOWN
Q6P6R2	Dihydrolipoyl dehydrogenase, mitochondrial [OS=Rattus norvegicus]	0.0307075	-0.0320151	NoDiff
Q5PQN4	Nuclear protein MDM1 [OS=Rattus norvegicus]	0.0308147	-0.0463506	NoDiff
P06341	Rano class II histocompatibility antigen, A beta chain [OS=Rattus norvegicus]	0.0308427	0.14084	UP
Q66H71	Serine/threonine-protein phosphatase CPPED1 [OS=Rattus norvegicus]	0.0308775	-0.0154015	NoDiff
Q6MG55	Abhydrolase domain-containing protein 16A [OS=Rattus norvegicus]	0.030895	-0.0706797	NoDiff
Q66H15	Regulator of microtubule dynamics protein 3 [OS=Rattus norvegicus]	0.0309471	0.0840511	NoDiff
Q2PS20	Junctophilin-2 [OS=Rattus norvegicus]	0.0310584	-0.0900121	NoDiff
Q499T2	Gamma-interferon-inducible lysosomal thiol reductase [OS=Rattus norvegicus]	0.03109	0.161764	UP
P59924	THO complex subunit 1 [OS=Rattus norvegicus]	0.0311731	-0.117416	DOWN
P69527	Aminopeptidase O [OS=Rattus norvegicus]	0.0312713	0.197494	UP
P00406	Cytochrome c oxidase subunit 2 [OS=Rattus norvegicus]	0.0314541	-0.0526853	NoDiff
O09175	aminopeptidase B [OS=Rattus norvegicus]	0.0315049	0.0580881	NoDiff
Q66HR5	Calcium-binding and coiled-coil domain-containing protein 1 [OS=Rattus norvegicus]	0.0315677	-0.0505254	NoDiff
P00787	Cathepsin B [OS=Rattus norvegicus]	0.0315682	0.0868082	NoDiff
Q9JJK1	Neuronal membrane glycoprotein M6-b [OS=Rattus norvegicus]	0.0315941	-0.0934027	NoDiff
Q4KLZ6	Triokinase/FMN cyclase [OS=Rattus norvegicus]	0.0316098	0.043326	NoDiff
P48508	Glutamate--cysteine ligase regulatory subunit [OS=Rattus norvegicus]	0.0316358	0.0721402	NoDiff
Q6F6B3	Protein TANC1 [OS=Rattus norvegicus]	0.0318076	-0.247281	DOWN
P34901	syndecan-4 [OS=Rattus norvegicus]	0.0318414	0.107247	UP
Q5XXR3	Rho guanine nucleotide exchange factor 6 [OS=Rattus norvegicus]	0.0319007	0.0314174	NoDiff
Q80ZG0	Synembryn-B [OS=Rattus norvegicus]	0.0319299	-0.0791517	NoDiff
Q6AYK1	RNA-binding protein with serine-rich domain 1 [OS=Rattus norvegicus]	0.0319899	-0.0213774	NoDiff
Q5RKI1	eukaryotic initiation factor 4A-II [OS=Rattus norvegicus]	0.0320685	0.0485985	NoDiff
Q6MG60	N(G),N(G)-dimethylarginine dimethylaminohydrolase 2 [OS=Rattus norvegicus]	0.0321798	-0.0437069	NoDiff
Q6AYQ8	Acylpyruvase FAHD1, mitochondrial [OS=Rattus norvegicus]	0.0322581	-0.0530501	NoDiff
Q91XS8	Serine/threonine-protein kinase 17B [OS=Rattus norvegicus]	0.032372	0.120491	UP
P31721	Complement C1q subcomponent subunit B [OS=Rattus norvegicus]	0.0324576	-0.0350065	NoDiff
Q63621	Interleukin-1 receptor accessory protein [OS=Rattus norvegicus]	0.0324968	0.0181988	NoDiff
P43145	ADM [OS=Rattus norvegicus]	0.0325797	0.119816	UP
P17988	Sulfotransferase 1A1 [OS=Rattus norvegicus]	0.0327092	-0.113098	DOWN
Q60587	Trifunctional enzyme subunit beta, mitochondrial [OS=Rattus norvegicus]	0.0327958	-0.0208386	NoDiff
O89043	DNA polymerase alpha subunit B [OS=Rattus norvegicus]	0.0327976	-0.0471791	NoDiff
P63174	60s ribosomal protein l38 [OS=Rattus norvegicus]	0.0328276	-0.0343524	NoDiff
Q9QVC8	Peptidyl-prolyl cis-trans isomerase FKBP4 [OS=Rattus norvegicus]	0.0328302	0.0934356	NoDiff
P12711	alcohol dehydrogenase class-3 [OS=Rattus norvegicus]	0.0331239	0.0349631	NoDiff
P11960	2-oxoisovalerate dehydrogenase subunit alpha, mitochondrial [OS=Rattus norvegicus]	0.0331608	-0.0929716	NoDiff
P15650	Long-chain specific acyl-CoA dehydrogenase, mitochondrial [OS=Rattus norvegicus]	0.0332411	0.049974	NoDiff
P25977	Nucleolar transcription factor 1 [OS=Rattus norvegicus]	0.0333389	-0.0662261	NoDiff
Q6YDN7	Anaphase-promoting complex subunit CDC26 [OS=Rattus norvegicus]	0.0333647	0.0751617	NoDiff
Q5I0D5	Phospholysine phosphohistidine inorganic pyrophosphate phosphatase [OS=Rattus norvegicus]	0.0333859	-0.054958	NoDiff
P97852	peroxisomal multifunctional enzyme type 2 [OS=Rattus norvegicus]	0.0333924	0.0249811	NoDiff
B0BN56	28S ribosomal protein S31, mitochondrial [OS=Rattus norvegicus]	0.033414	-0.0694585	NoDiff
Q63528	Replication protein A 32 kDa subunit [OS=Rattus norvegicus]	0.033501	0.143305	UP
P63088-2	Isoform Gamma-2 of Serine/threonine-protein phosphatase PP1-gamma catalytic subunit [OS=Rattus norvegicus]	0.0338213	0.0606796	NoDiff
P51556	diacylglycerol kinase alpha [OS=Rattus norvegicus]	0.0338262	-0.068957	NoDiff
Q5U367	Procollagen-lysine,2-oxoglutarate 5-dioxygenase 3 [OS=Rattus norvegicus]	0.0338823	-0.0409091	NoDiff
A2VD12	Pre-B-cell leukemia transcription factor-interacting protein 1 [OS=Rattus norvegicus]	0.0341359	-0.0540395	NoDiff
P24942	Excitatory amino acid transporter 1 [OS=Rattus norvegicus]	0.0342531	-0.109188	DOWN
Q5U317	Pre-mRNA 3'-end-processing factor FIP1 [OS=Rattus norvegicus]	0.0343215	-0.0386891	NoDiff
Q921A2	proton myo-inositol cotransporter [OS=Rattus norvegicus]	0.0343508	-0.217704	DOWN
Q6P756	Adaptin ear-binding coat-associated protein 2 [OS=Rattus norvegicus]	0.0344477	0.0613875	NoDiff
O70377	Synaptosomal-associated protein 23 [OS=Rattus norvegicus]	0.0345341	-0.0375562	NoDiff
Q6P6Q9	Calcium UPtake protein 1, mitochondrial [OS=Rattus norvegicus]	0.0345736	-0.0955193	NoDiff
Q5RKG2	host cell factor 2 [OS=Rattus norvegicus]	0.0346068	-0.0389071	NoDiff
P0C548	Patatin-like phospholipase domain-containing protein 2 [OS=Rattus norvegicus]	0.0346825	0.0695848	NoDiff
P14562	Lysosome-associated membrane glycoprotein 1 [OS=Rattus norvegicus]	0.0347332	0.156749	UP
Q9WVK7	Hydroxyacyl-coenzyme A dehydrogenase, mitochondrial [OS=Rattus norvegicus]	0.034827	-0.00601407	NoDiff
Q5FVC7	Arf-GAP with coiled-coil, ANK repeat and PH domain-containing protein 2 [OS=Rattus norvegicus]	0.0348327	0.0732882	NoDiff
P27615	Lysosome membrane protein 2 [OS=Rattus norvegicus]	0.0350563	0.0517629	NoDiff
Q4FZT9	26S proteasome non-ATPase regulatory subunit 2 [OS=Rattus norvegicus]	0.0350659	0.0428422	NoDiff
Q5M824	SHC-transforming protein 1 [OS=Rattus norvegicus]	0.0351877	0.0925384	NoDiff
P0C6P6	transcription factor YY2 [OS=Rattus norvegicus]	0.0352075	-0.0436661	NoDiff
Q2HWF0-3	Isoform 3 of Formin-binding protein 1-like [OS=Rattus norvegicus]	0.0352111	-0.0919832	NoDiff
O88941	Mannosyl-oligosaccharide glucosidase [OS=Rattus norvegicus]	0.0352465	-0.0366289	NoDiff
P54311	Guanine nucleotide-binding protein G(I)/G(S)/G(T) subunit beta-1 [OS=Rattus norvegicus]	0.0352664	-0.123368	DOWN
P29994-1	Inositol 1,4,5-trisphosphate receptor type 1 [OS=Rattus norvegicus]	0.0352737	-0.0301838	NoDiff
P11654	Nuclear pore membrane glycoprotein 210 [OS=Rattus norvegicus]	0.0353445	0.0802971	NoDiff
O08874	Serine/threonine-protein kinase N2 [OS=Rattus norvegicus]	0.0354202	-0.0653464	NoDiff
Q9WV25-1	poly(U)-binding-splicing factor PUF60 [OS=Rattus norvegicus]	0.0354337	0.0525389	NoDiff
O88600	Heat shock 70 kDa protein 4 [OS=Rattus norvegicus]	0.0354738	0.0402652	NoDiff
Q66HR0	Solute carrier family 12 member 9 [OS=Rattus norvegicus]	0.0355049	-0.0797124	NoDiff
P0C1T0	Membrane metallo-endopeptidase-like 1 [OS=Rattus norvegicus]	0.0355579	0.0359807	NoDiff
P34067	Proteasome subunit beta type-4 [OS=Rattus norvegicus]	0.0355863	0.0638492	NoDiff
O08628	Procollagen C-endopeptidase enhancer 1 [OS=Rattus norvegicus]	0.0358102	-0.070572	NoDiff
Q5U2Q3	Ester hydrolase C11orf54 homolog [OS=Rattus norvegicus]	0.0358113	-0.0545755	NoDiff
O88761	26S proteasome non-ATPase regulatory subunit 1 [OS=Rattus norvegicus]	0.0359049	0.0709664	NoDiff
Q5BJP2	spliceosome-associated protein CWC15 homolog [OS=Rattus norvegicus]	0.0359118	-0.112176	DOWN
Q9JK72	copper chaperone for sUPeroxide dismutase [OS=Rattus norvegicus]	0.0360589	-0.081747	NoDiff
Q62733	lamina-associated polypeptide 2, isoform beta [OS=Rattus norvegicus]	0.0361553	-0.061091	NoDiff
Q6P730	Disabled homolog 2-interacting protein [OS=Rattus norvegicus]	0.0362639	-0.105948	DOWN
Q68FU3	electron transfer flavoprotein subunit beta [OS=Rattus norvegicus]	0.0363759	-0.0188381	NoDiff
Q9WUD2	Transient receptor potential cation channel subfamily V member 2 [OS=Rattus norvegicus]	0.0364527	-0.0727306	NoDiff
Q63312	pleckstrin homology-like domain family B member 1 [OS=Rattus norvegicus]	0.0365255	-0.100573	DOWN
Q07014	Tyrosine-protein kinase Lyn [OS=Rattus norvegicus]	0.0366188	-0.0425348	NoDiff
Q5XI83	UPF0505 protein C16orf62 homolog [OS=Rattus norvegicus]	0.0369309	0.0648972	NoDiff
Q99PS8	Histidine-rich glycoprotein [OS=Rattus norvegicus]	0.0369503	-0.0254878	NoDiff
Q9Z1Z9	PDZ and LIM domain protein 7 [OS=Rattus norvegicus]	0.0369548	-0.0549942	NoDiff
P63095	Guanine nucleotide-binding protein G(s) subunit alpha isoforms short [OS=Rattus norvegicus]	0.0370635	-0.0371633	NoDiff
P17220	Proteasome subunit alpha type-2 [OS=Rattus norvegicus]	0.0370646	0.022122	NoDiff
Q9EQV9	Carboxypeptidase B2 [OS=Rattus norvegicus]	0.0372809	-0.0981977	NoDiff
Q5FVJ0-2	Isoform 2 of Protein RUFY3 [OS=Rattus norvegicus]	0.0373169	0.0270252	NoDiff
Q4FZX7	signal recognition particle receptor subunit beta [OS=Rattus norvegicus]	0.0373173	-0.0158591	NoDiff
P25809	Creatine kinase U-type, mitochondrial [OS=Rattus norvegicus]	0.0373418	-0.13703	DOWN
P62278	40S ribosomal protein S13 [OS=Rattus norvegicus]	0.0373975	0.0365296	NoDiff
P27867	Sorbitol dehydrogenase [OS=Rattus norvegicus]	0.0374312	0.0720532	NoDiff
Q3SWU3	Heterogeneous nuclear ribonucleoprotein D-like [OS=Rattus norvegicus]	0.037443	-0.0577483	NoDiff
Q62636	Ras-related protein Rap-1b [OS=Rattus norvegicus]	0.0374772	-0.100475	DOWN
Q9EPV5	apoptotic protease-activating factor 1 [OS=Rattus norvegicus]	0.0376362	0.0926464	NoDiff
P24051	40S ribosomal protein S27-like [OS=Rattus norvegicus]	0.037794	0.0200189	NoDiff
Q1HAQ0	Lysophosphatidylcholine acyltransferase 1 [OS=Rattus norvegicus]	0.0378506	-0.0430532	NoDiff
Q6AXN4	Nucleoporin Ndc1 [OS=Rattus norvegicus]	0.0378748	-0.0658502	NoDiff
Q78ZR5	Homeodomain-only protein [OS=Rattus norvegicus]	0.0379898	-0.0626273	NoDiff
B5DEH2	Erlin-2 [OS=Rattus norvegicus]	0.0380076	0.00861469	NoDiff
Q9WVE9	Intersectin-1 [OS=Rattus norvegicus]	0.0381027	-0.0377732	NoDiff
Q5FVR7	Cleavage and polyadenylation specificity factor subunit 4 [OS=Rattus norvegicus]	0.0381879	0.13564	UP
Q63151-1	long-chain-fatty-acid--CoA ligase 3 [OS=Rattus norvegicus]	0.0382498	-0.138704	DOWN
P40615	H/ACA ribonucleoprotein complex subunit 4 [OS=Rattus norvegicus]	0.038312	-0.0268684	NoDiff
Q5XIC0	Enoyl-CoA delta isomerase 2, mitochondrial [OS=Rattus norvegicus]	0.0383223	-0.0467097	NoDiff
Q5PPH4	Zinc finger protein 414 [OS=Rattus norvegicus]	0.038387	0.118385	UP
Q8K3P7	Histidine triad nucleotide-binding protein 3 [OS=Rattus norvegicus]	0.0384054	0.0847109	NoDiff
Q8CHN3	WAP four-disulfide core domain protein 2 [OS=Rattus norvegicus]	0.0384152	-0.154801	DOWN
P62961	Nuclease-sensitive element-binding protein 1 [OS=Rattus norvegicus]	0.0384822	0.0458595	NoDiff
Q63797	Proteasome activator complex subunit 1 [OS=Rattus norvegicus]	0.038766	0.0698335	NoDiff
P47197	RAC-beta serine/threonine-protein kinase [OS=Rattus norvegicus]	0.0389255	0.0545533	NoDiff
P62716	serine/threonine-protein phosphatase 2A catalytic subunit beta isoform [OS=Rattus norvegicus]	0.0390339	-0.0534423	NoDiff
P02767	Transthyretin [OS=Rattus norvegicus]	0.0390563	0.129999	UP
Q9EQP5	prolargin [OS=Rattus norvegicus]	0.0390826	-0.0501928	NoDiff
P49088	Asparagine synthetase [glutamine-hydrolyzing] [OS=Rattus norvegicus]	0.0390867	0.0118334	NoDiff
O08623-1	sequestosome-1 [OS=Rattus norvegicus]	0.0390867	0.0473977	NoDiff
O08837	Cell division cycle 5-like protein [OS=Rattus norvegicus]	0.0391799	-0.0625434	NoDiff
O70257	Syntaxin-7 [OS=Rattus norvegicus]	0.0392922	-0.041143	NoDiff
P52164-1	Protein max [OS=Rattus norvegicus]	0.0392926	-0.0590238	NoDiff
P05714	Ras-related protein Rab-4A [OS=Rattus norvegicus]	0.0393138	0.0493599	NoDiff
P97874	Cyclin-G-associated kinase [OS=Rattus norvegicus]	0.039341	-0.0291535	NoDiff
Q66HF1	NADH-ubiquinone oxidoreductase 75 kDa subunit, mitochondrial [OS=Rattus norvegicus]	0.0394836	-0.0410049	NoDiff
Q5I034	uncharacterized protein C12orf43 homolog [OS=Rattus norvegicus]	0.0398133	0.146128	UP
Q80ZG5	Pre-mRNA-splicing factor SLU7 [OS=Rattus norvegicus]	0.0398923	0.0543457	NoDiff
P85973	purine nucleoside phosphorylase [OS=Rattus norvegicus]	0.0399902	0.0653951	NoDiff
P02688-1	myelin basic protein [OS=Rattus norvegicus]	0.0400839	0.0294581	NoDiff
P11884	Aldehyde dehydrogenase, mitochondrial [OS=Rattus norvegicus]	0.0401772	0.00693463	NoDiff
Q793F9	Vacuolar protein sorting-associated protein 4A [OS=Rattus norvegicus]	0.0402821	-0.0256844	NoDiff
P21571	ATP synthase-coUPling factor 6, mitochondrial [OS=Rattus norvegicus]	0.0403075	-0.123439	DOWN
Q5XIP6	Flap endonuclease 1 [OS=Rattus norvegicus]	0.0404375	0.0581835	NoDiff
Q6UPE1	Electron transfer flavoprotein-ubiquinone oxidoreductase, mitochondrial [OS=Rattus norvegicus]	0.0404666	-0.0331657	NoDiff
P38652	Phosphoglucomutase-1 [OS=Rattus norvegicus]	0.0406057	0.0380568	NoDiff
D3ZEN0	MICAL-like protein 2 [OS=Rattus norvegicus]	0.0407232	0.0854302	NoDiff
P47967	galectin-5 [OS=Rattus norvegicus]	0.0409054	-0.066811	NoDiff
P21396	Amine oxidase [flavin-containing] A [OS=Rattus norvegicus]	0.040967	-0.0654978	NoDiff
P47245-2	Isoform 2 of Nardilysin [OS=Rattus norvegicus]	0.0411241	0.112888	UP
Q5EAN7	Telomeric repeat-binding factor 2-interacting protein 1 [OS=Rattus norvegicus]	0.0412271	0.0509014	NoDiff
Q5I0L7	Protein KTI12 homolog [OS=Rattus norvegicus]	0.0413495	0.126085	UP
O88377	Phosphatidylinositol 5-phosphate 4-kinase type-2 beta [OS=Rattus norvegicus]	0.041734	0.074548	NoDiff
Q08290	Calponin-1 [OS=Rattus norvegicus]	0.0417594	-0.0986069	NoDiff
Q99PD6	Transforming growth factor beta-1-induced transcript 1 protein [OS=Rattus norvegicus]	0.0417833	-0.0997632	NoDiff
P60905	DnaJ homolog subfamily C member 5 [OS=Rattus norvegicus]	0.0422001	0.0996629	NoDiff
Q07014-2	Isoform LYN B of Tyrosine-protein kinase Lyn [OS=Rattus norvegicus]	0.0422731	-0.0745336	NoDiff
O55035	peptidyl-prolyl cis-trans isomerase g [OS=Rattus norvegicus]	0.0425171	-0.0510227	NoDiff
O35889-1	Afadin [OS=Rattus norvegicus]	0.0425322	-0.0257163	NoDiff
Q6AYC8	SH2 domain-containing protein 4A [OS=Rattus norvegicus]	0.042599	-0.0695435	NoDiff
P62243	40S ribosomal protein S8 [OS=Rattus norvegicus]	0.0427466	-0.0299508	NoDiff
Q812D1-1	PC4 and SFRS1-interacting protein [OS=Rattus norvegicus]	0.0427567	-0.0332429	NoDiff
P60711	Actin, cytoplasmic 1 [OS=Rattus norvegicus]	0.0429797	0.00496342	NoDiff
P81799	N-acetyl-D-glucosamine kinase [OS=Rattus norvegicus]	0.0429898	0.0551094	NoDiff
P40112	proteasome subunit beta type-3 [OS=Rattus norvegicus]	0.0430044	0.0943345	NoDiff
Q9JLT6	BH3-interacting domain death agonist [OS=Rattus norvegicus]	0.0430998	0.118525	UP
Q5U2Y6	Tuftelin-interacting protein 11 [OS=Rattus norvegicus]	0.0431663	-0.0858741	NoDiff
P37397	Calponin-3 [OS=Rattus norvegicus]	0.0431968	0.0795147	NoDiff
Q6AYQ1	Golgin subfamily A member 7 [OS=Rattus norvegicus]	0.043269	0.0917704	NoDiff
P13086	Succinyl-CoA ligase [ADP/GDP-forming] subunit alpha, mitochondrial [OS=Rattus norvegicus]	0.0433655	-0.0361472	NoDiff
Q641W2	UPF0160 protein MYG1, mitochondrial [OS=Rattus norvegicus]	0.0433788	-0.0420238	NoDiff
P36860	Ras-related protein Ral-B [OS=Rattus norvegicus]	0.0435054	-0.114562	DOWN
P24155	thimet oligopeptidase [OS=Rattus norvegicus]	0.043518	0.0264778	NoDiff
Q62824	Exocyst complex component 4 [OS=Rattus norvegicus]	0.0435609	0.0468225	NoDiff
Q8VHK0	Acyl-coenzyme A thioesterase 8 [OS=Rattus norvegicus]	0.0435676	-0.0513366	NoDiff
Q505J8	Phenylalanine--tRNA ligase alpha subunit [OS=Rattus norvegicus]	0.0435676	-0.0356959	NoDiff
Q920A6	Retinoid-inducible serine carboxypeptidase [OS=Rattus norvegicus]	0.043601	0.0180337	NoDiff
O35217	Multiple inositol polyphosphate phosphatase 1 [OS=Rattus norvegicus]	0.0437358	-0.0298913	NoDiff
P35559	insulin-degrading enzyme [OS=Rattus norvegicus]	0.0438449	0.126203	UP
P23457	3-alpha-hydroxysteroid dehydrogenase [OS=Rattus norvegicus]	0.0439023	-0.0257113	NoDiff
P70615	Lamin-B1 [OS=Rattus norvegicus]	0.0440958	0.0205796	NoDiff
P97573	Phosphatidylinositol 3,4,5-trisphosphate 5-phosphatase 1 [OS=Rattus norvegicus]	0.044316	0.0435485	NoDiff
O55164	multiple PDZ domain protein [OS=Rattus norvegicus]	0.0443885	0.0642234	NoDiff
Q5EGY4	Synaptobrevin homolog YKT6 [OS=Rattus norvegicus]	0.0444524	0.0758687	NoDiff
Q2KN99	Cytospin-A [OS=Rattus norvegicus]	0.0444796	-0.113578	DOWN
Q80T18	glia maturation factor gamma [OS=Rattus norvegicus]	0.0445099	0.060811	NoDiff
P02563	myosin-6 [OS=Rattus norvegicus]	0.0447092	0.0577589	NoDiff
P32577	tyrosine-protein kinase CSK [OS=Rattus norvegicus]	0.0447865	-0.0165365	NoDiff
Q75Q39	Mitochondrial import receptor subunit TOM70 [OS=Rattus norvegicus]	0.0447865	-0.0340371	NoDiff
Q62658	Peptidyl-prolyl cis-trans isomerase FKBP1A [OS=Rattus norvegicus]	0.0450512	-0.0316702	NoDiff
P57113	maleylacetoacetate isomerase [OS=Rattus norvegicus]	0.0450836	-0.0586191	NoDiff
Q6P9U8	Eukaryotic translation initiation factor 3 subunit H [OS=Rattus norvegicus]	0.0451426	0.0959174	NoDiff
Q3T1J9	MOB kinase activator 1A [OS=Rattus norvegicus]	0.0452315	0.0247219	NoDiff
P27008	Poly [ADP-ribose] polymerase 1 [OS=Rattus norvegicus]	0.0452423	-0.0684341	NoDiff
P83645	glutathione peroxidase 2 [OS=Rattus norvegicus]	0.0453124	-0.0628258	NoDiff
Q499V8	Specifically androgen-regulated gene protein [OS=Rattus norvegicus]	0.0453581	-0.0157244	NoDiff
Q2LC84-1	Protein numb homolog [OS=Rattus norvegicus]	0.0454462	-0.0736694	NoDiff
Q5EAJ6	Inhibitor of nuclear factor kappa-B kinase-interacting protein [OS=Rattus norvegicus]	0.045486	-0.124235	DOWN
O35094	Mitochondrial import inner membrane translocase subunit TIM44 [OS=Rattus norvegicus]	0.0455059	-0.0359335	NoDiff
O88984	nuclear RNA export factor 1 [OS=Rattus norvegicus]	0.0455157	-0.0660584	NoDiff
P10111	peptidyl-prolyl cis-trans isomerase A [OS=Rattus norvegicus]	0.0456529	-0.027416	NoDiff
Q64537	Calpain small subunit 1 [OS=Rattus norvegicus]	0.0457087	0.0176836	NoDiff
P13221	Aspartate aminotransferase, cytoplasmic [OS=Rattus norvegicus]	0.045829	0.0253834	NoDiff
Q9ERE4	Golgi phosphoprotein 3 [OS=Rattus norvegicus]	0.0458463	0.0389746	NoDiff
P49911	Acidic leucine-rich nuclear phosphoprotein 32 family member A [OS=Rattus norvegicus]	0.0458953	-0.0219574	NoDiff
Q9QZK8	Deoxyribonuclease-2-alpha [OS=Rattus norvegicus]	0.0459099	-0.0586721	NoDiff
Q5PQX1-1	Torsin-1A-interacting protein 1 [OS=Rattus norvegicus]	0.0460882	0.0530915	NoDiff
O35820	2'-deoxynucleoside 5'-phosphate N-hydrolase 1 [OS=Rattus norvegicus]	0.0461202	-0.0383251	NoDiff
Q9JJP9	Ubiquilin-1 [OS=Rattus norvegicus]	0.0466998	0.0188519	NoDiff
Q99MS0	SEC14-like protein 2 [OS=Rattus norvegicus]	0.0467678	0.0721105	NoDiff
O35077	Glycerol-3-phosphate dehydrogenase [NAD(+)], cytoplasmic [OS=Rattus norvegicus]	0.0468104	-0.0314333	NoDiff
Q63269	Inositol 1,4,5-trisphosphate receptor type 3 [OS=Rattus norvegicus]	0.046961	-0.0812909	NoDiff
P17078	60S ribosomal protein L35 [OS=Rattus norvegicus]	0.0470319	-0.0654035	NoDiff
B2GUZ5	F-actin-capping protein subunit alpha-1 [OS=Rattus norvegicus]	0.0470562	0.0695113	NoDiff
Q6Q7Y5	Guanine nucleotide-binding protein subunit alpha-13 [OS=Rattus norvegicus]	0.0471009	-0.0408664	NoDiff
Q9JHW5	vesicle-associated membrane protein 7 [OS=Rattus norvegicus]	0.0471533	-0.113258	DOWN
P19332-8	Isoform Tau-H of Microtubule-associated protein tau [OS=Rattus norvegicus]	0.0471664	0.0207782	NoDiff
P48675	desmin [OS=Rattus norvegicus]	0.04723	0.0471994	NoDiff
Q6AXX6	Redox-regulatory protein FAM213A [OS=Rattus norvegicus]	0.0474204	-0.0565493	NoDiff
Q568Y3	E3 ubiquitin-protein ligase RNF185 [OS=Rattus norvegicus]	0.0474845	-0.0265314	NoDiff
Q9ESW0	DNA damage-binding protein 1 [OS=Rattus norvegicus]	0.0476235	0.0616367	NoDiff
O08839	Myc box-dependent-interacting protein 1 [OS=Rattus norvegicus]	0.0476734	-0.0536099	NoDiff
Q9Z0V5	Peroxiredoxin-4 [OS=Rattus norvegicus]	0.047739	0.0421294	NoDiff
Q4AEF8	Coatomer subunit gamma-1 [OS=Rattus norvegicus]	0.0479823	0.0354004	NoDiff
P19944	60S acidic ribosomal protein P1 [OS=Rattus norvegicus]	0.048098	0.0542735	NoDiff
P62332	ADP-ribosylation factor 6 [OS=Rattus norvegicus]	0.0481621	-0.0295458	NoDiff
Q91ZW6-2	Isoform 2 of Trimethyllysine dioxygenase, mitochondrial [OS=Rattus norvegicus]	0.0481701	-0.0296959	NoDiff
Q62952-2	Isoform 2 of Dihydropyrimidinase-related protein 3 [OS=Rattus norvegicus]	0.0482472	-0.028457	NoDiff
Q64428	Trifunctional enzyme subunit alpha, mitochondrial [OS=Rattus norvegicus]	0.0482663	0.0269277	NoDiff
P19132	Ferritin heavy chain [OS=Rattus norvegicus]	0.048435	0.0941584	NoDiff
Q91ZW1	Transcription factor A, mitochondrial [OS=Rattus norvegicus]	0.0485228	-0.0375164	NoDiff
Q6AYD3	proliferation-associated protein 2G4 [OS=Rattus norvegicus]	0.0486194	0.0328852	NoDiff
Q4QQW4	histone deacetylase 1 [OS=Rattus norvegicus]	0.0489558	0.0892323	NoDiff
B5DEH0	LIM domain-containing protein 1 [OS=Rattus norvegicus]	0.0490024	0.0635395	NoDiff
P29995	Inositol 1,4,5-trisphosphate receptor type 2 [OS=Rattus norvegicus]	0.0491798	0.0244836	NoDiff
Q9ESV1	Leucine zipper protein 1 [OS=Rattus norvegicus]	0.0494305	-0.0751261	NoDiff
Q63184	interferon-induced, double-stranded RNA-activated protein kinase [OS=Rattus norvegicus]	0.0494917	0.0567877	NoDiff
G3V735	Angiomotin-like protein 2 [OS=Rattus norvegicus]	0.0495307	-0.0524801	NoDiff
Q8K4D8	Aldehyde dehydrogenase family 1 member A3 [OS=Rattus norvegicus]	0.0495634	0.0306439	NoDiff
Q6P7S1	Acid ceramidase [OS=Rattus norvegicus]	0.0497447	0.0201778	NoDiff
Q4V8C5-1	ADP-ribosylation factor-like protein 2-binding protein [OS=Rattus norvegicus]	0.0498527	-0.0339086	NoDiff
P20788	cytochrome b-c1 complex subunit Rieske, mitochondrial [OS=Rattus norvegicus]	0.0499504	0.0206628	NoDiff
B2RYG6	Ubiquitin thioesterase otub1 [OS=Rattus norvegicus]	0.0499593	0.050871	NoDiff
Q6AYJ1	ATP-dependent DNA helicase Q1 [OS=Rattus norvegicus]	0.0500334	-0.0646467	NoDiff
Q8CHN6	sphingosine-1-phosphate lyase 1 [OS=Rattus norvegicus]	0.0500668	0.0611131	NoDiff
Q6Q0N1	cytosolic non-specific dipeptidase [OS=Rattus norvegicus]	0.0501748	0.0163362	NoDiff
Q9WTQ2	Podocalyxin [OS=Rattus norvegicus]	0.0502167	-0.0546772	NoDiff
Q63538	Mitogen-activated protein kinase 12 [OS=Rattus norvegicus]	0.0505063	-0.0318326	NoDiff
Q91XJ0	Calcium-responsive transcription coactivator [OS=Rattus norvegicus]	0.0508967	-0.0955955	NoDiff
P35565	Calnexin [OS=Rattus norvegicus]	0.0509612	0.0642675	NoDiff
Q8VHV8	selenoprotein S [OS=Rattus norvegicus]	0.0512141	0.015397	NoDiff
Q9EQX9	ubiquitin-conjugating enzyme E2 N [OS=Rattus norvegicus]	0.0512707	0.0153925	NoDiff
P54100	Proto-oncogene vav [OS=Rattus norvegicus]	0.0515686	0.0352743	NoDiff
Q5XIA2-1	SUZ domain-containing protein 1 [OS=Rattus norvegicus]	0.0516131	0.123288	NoDiff
P52925	High mobility groUP protein B2 [OS=Rattus norvegicus]	0.0519837	0.0385277	NoDiff
O88506	STE20/SPS1-related proline-alanine-rich protein kinase [OS=Rattus norvegicus]	0.0521496	0.10741	NoDiff
P47864	Aquaporin-5 [OS=Rattus norvegicus]	0.0522056	-0.0580149	NoDiff
O35394	Prenylated Rab acceptor protein 1 [OS=Rattus norvegicus]	0.0522608	-0.0852809	NoDiff
P12075	Cytochrome c oxidase subunit 5B, mitochondrial [OS=Rattus norvegicus]	0.0523661	0.0216055	NoDiff
O55043	Rho guanine nucleotide exchange factor 7 [OS=Rattus norvegicus]	0.0525512	-0.0443111	NoDiff
P63025	Vesicle-associated membrane protein 3 [OS=Rattus norvegicus]	0.0526013	-0.0915112	NoDiff
Q63186	translation initiation factor eIF-2B subunit delta [OS=Rattus norvegicus]	0.0528002	-0.04615	NoDiff
P18291	Granzyme B [OS=Rattus norvegicus]	0.0529351	0.155326	NoDiff
P54319	Phospholipase A-2-activating protein [OS=Rattus norvegicus]	0.0529561	0.0297504	NoDiff
P20417	Tyrosine-protein phosphatase non-receptor type 1 [OS=Rattus norvegicus]	0.0529988	0.141329	NoDiff
P97571	Calpain-1 catalytic subunit [OS=Rattus norvegicus]	0.0531839	0.0232183	NoDiff
Q9QYW3	MOB-like protein phocein [OS=Rattus norvegicus]	0.0533748	0.0293693	NoDiff
P61149	Fibroblast growth factor 1 [OS=Rattus norvegicus]	0.0536889	-0.120052	NoDiff
Q6QGW5	Steroid receptor RNA activator 1 [OS=Rattus norvegicus]	0.053703	0.0407984	NoDiff
P63029	Translationally-controlled tumor protein [OS=Rattus norvegicus]	0.0537155	0.0650585	NoDiff
O08651	D-3-phosphoglycerate dehydrogenase [OS=Rattus norvegicus]	0.0538086	0.0522157	NoDiff
P62850-1	40S ribosomal protein S24 [OS=Rattus norvegicus]	0.0538206	-0.0551705	NoDiff
P30823	High affinity cationic amino acid transporter 1 [OS=Rattus norvegicus]	0.053932	0.109118	NoDiff
Q6URK4	Heterogeneous nuclear ribonucleoprotein A3 [OS=Rattus norvegicus]	0.0543064	0.0168182	NoDiff
P07872-1	Peroxisomal acyl-coenzyme A oxidase 1 [OS=Rattus norvegicus]	0.0543891	0.00450769	NoDiff
P45592	Cofilin-1 [OS=Rattus norvegicus]	0.0543891	-0.00492876	NoDiff
O35141	Ras association domain-containing protein 5 [OS=Rattus norvegicus]	0.0544229	-0.240127	NoDiff
P62986	Ubiquitin-60S ribosomal protein L40 [OS=Rattus norvegicus]	0.0545406	-0.0903719	NoDiff
Q6AXU7	MIF4G domain-containing protein [OS=Rattus norvegicus]	0.0545689	-0.0588373	NoDiff
Q62632	Follistatin-related protein 1 [OS=Rattus norvegicus]	0.05462	-0.047052	NoDiff
P97696	cytohesin-3 [OS=Rattus norvegicus]	0.0547531	-0.0707941	NoDiff
P20673	argininosuccinate lyase [OS=Rattus norvegicus]	0.0548078	0.051215	NoDiff
Q5XIT1	Microtubule-associated protein RP/EB family member 3 [OS=Rattus norvegicus]	0.0550249	-0.0584822	NoDiff
Q6AYS6	Sorting nexin-17 [OS=Rattus norvegicus]	0.0550827	0.0733144	NoDiff
Q6AXS3	Protein DEK [OS=Rattus norvegicus]	0.0551301	-0.0360726	NoDiff
P70541	Translation initiation factor eIF-2B subunit gamma [OS=Rattus norvegicus]	0.0551973	0.0630517	NoDiff
Q6IRK9	Carboxypeptidase Q [OS=Rattus norvegicus]	0.0556425	0.0432149	NoDiff
Q63068	Phosphorylated adapter RNA export protein [OS=Rattus norvegicus]	0.0558536	-0.0587268	NoDiff
Q6P6T1	Complement C1s subcomponent [OS=Rattus norvegicus]	0.0560326	0.0601872	NoDiff
O88989	Malate dehydrogenase, cytoplasmic [OS=Rattus norvegicus]	0.0560356	0.0467397	NoDiff
P70500	CDP-diacylglycerol--inositol 3-phosphatidyltransferase [OS=Rattus norvegicus]	0.0560951	-0.0441747	NoDiff
P48032	Metalloproteinase inhibitor 3 [OS=Rattus norvegicus]	0.056178	-0.066259	NoDiff
P49432	Pyruvate dehydrogenase E1 component subunit beta, mitochondrial [OS=Rattus norvegicus]	0.0564255	-0.0555621	NoDiff
P0C5W1	Microtubule-associated protein 1S [OS=Rattus norvegicus]	0.0564315	-0.0230368	NoDiff
Q32KJ6	N-acetylgalactosamine-6-sulfatase [OS=Rattus norvegicus]	0.056513	0.0681548	NoDiff
Q4V896	sorting nexin-15 [OS=Rattus norvegicus]	0.0565231	-0.0698939	NoDiff
P49616-1	Urokinase plasminogen activator surface receptor [OS=Rattus norvegicus]	0.0565853	0.192262	NoDiff
P41562	Isocitrate dehydrogenase [NADP] cytoplasmic [OS=Rattus norvegicus]	0.0566	-0.0266392	NoDiff
Q6MG51	Uncharacterized protein C6orf47 homolog [OS=Rattus norvegicus]	0.0566671	-0.130295	NoDiff
P48450	lanosterol synthase [OS=Rattus norvegicus]	0.0567615	-0.0880738	NoDiff
Q7TT49	Serine/threonine-protein kinase MRCK beta [OS=Rattus norvegicus]	0.0568089	-0.0394367	NoDiff
Q5XIM5	Protein CDV3 homolog [OS=Rattus norvegicus]	0.0569727	0.0406949	NoDiff
P17074	40S ribosomal protein S19 [OS=Rattus norvegicus]	0.0569727	-0.0161439	NoDiff
P08025-2	Isoform IGF-IB of Insulin-like growth factor I [OS=Rattus norvegicus]	0.0570615	-0.111189	NoDiff
P29419	ATP synthase subunit e, mitochondrial [OS=Rattus norvegicus]	0.0574638	-0.117417	NoDiff
Q4G050	MAP kinase-interacting serine/threonine-protein kinase 1 [OS=Rattus norvegicus]	0.0575671	-0.11722	NoDiff
Q9JMB5	Proteasomal ubiquitin receptor ADRM1 [OS=Rattus norvegicus]	0.0576113	0.141869	NoDiff
P10536	ras-related protein Rab-1B [OS=Rattus norvegicus]	0.0576811	-0.0220664	NoDiff
P42346	Serine/threonine-protein kinase mTOR [OS=Rattus norvegicus]	0.0577205	-0.0494109	NoDiff
A2RRU1	glycogen [starch] synthase, muscle [OS=Rattus norvegicus]	0.0577937	0.0188971	NoDiff
O88763	Phosphatidylinositol 3-kinase catalytic subunit type 3 [OS=Rattus norvegicus]	0.057845	0.0942063	NoDiff
P05964	protein S100-A6 [OS=Rattus norvegicus]	0.0579536	-0.0623563	NoDiff
P04904	glutathione S-transferase alpha-3 [OS=Rattus norvegicus]	0.0581456	-0.0302978	NoDiff
Q3SWT0	Platelet endothelial cell adhesion molecule [OS=Rattus norvegicus]	0.0582406	-0.0325371	NoDiff
P26284	Pyruvate dehydrogenase E1 component subunit alpha, somatic form, mitochondrial [OS=Rattus norvegicus]	0.0582913	-0.0382024	NoDiff
Q498U4	SAP domain-containing ribonucleoprotein [OS=Rattus norvegicus]	0.0584147	-0.0375422	NoDiff
D3ZHV2	Microtubule-actin cross-linking factor 1 [OS=Rattus norvegicus]	0.0584974	0.012547	NoDiff
Q6P9T8	Tubulin beta-4B chain [OS=Rattus norvegicus]	0.0585144	-0.0670793	NoDiff
Q10473	Polypeptide N-acetylgalactosaminyltransferase 1 [OS=Rattus norvegicus]	0.0586049	-0.0765411	NoDiff
P97840-1	Galectin-9 [OS=Rattus norvegicus]	0.0587091	0.162852	NoDiff
D3ZTE0	Coagulation factor XII [OS=Rattus norvegicus]	0.058897	0.0649819	NoDiff
Q6P6U0	Tyrosine-protein kinase Fgr [OS=Rattus norvegicus]	0.0590056	0.218843	NoDiff
P61206	ADP-ribosylation factor 3 [OS=Rattus norvegicus]	0.0591222	0.0575323	NoDiff
P07153	Dolichyl-diphosphooligosaccharide--protein glycosyltransferase subunit 1 [OS=Rattus norvegicus]	0.0592332	-0.0184834	NoDiff
Q3T1G7	Conserved oligomeric Golgi complex subunit 7 [OS=Rattus norvegicus]	0.0592968	-0.048435	NoDiff
Q6PEC1	Tubulin-specific chaperone A [OS=Rattus norvegicus]	0.0593558	-0.0424506	NoDiff
Q8R4T5	General receptor for phosphoinositides 1-associated scaffold protein [OS=Rattus norvegicus]	0.0593582	-0.0805229	NoDiff
P25304-1	Agrin [OS=Rattus norvegicus]	0.0593694	-0.0426931	NoDiff
P48721	Stress-70 protein, mitochondrial [OS=Rattus norvegicus]	0.0594141	0.0539323	NoDiff
Q9Z2X5	homer protein homolog 3 [OS=Rattus norvegicus]	0.0594773	-0.0262274	NoDiff
P60901	Proteasome subunit alpha type-6 [OS=Rattus norvegicus]	0.0597579	0.0359494	NoDiff
Q5FWT1	protein FAM98A [OS=Rattus norvegicus]	0.0598577	-0.0414609	NoDiff
Q62639	GTP-binding protein rheb [OS=Rattus norvegicus]	0.0599159	0.0358035	NoDiff
Q5XI42	Aldehyde dehydrogenase family 3 member B1 [OS=Rattus norvegicus]	0.0599306	-0.0711992	NoDiff
Q06000	lipoprotein lipase [OS=Rattus norvegicus]	0.0599465	-0.0286032	NoDiff
Q5PQN0	Neurocalcin-delta [OS=Rattus norvegicus]	0.0599572	-0.0914446	NoDiff
P08081-2	Isoform Non-brain of Clathrin light chain A [OS=Rattus norvegicus]	0.0602085	-0.0284505	NoDiff
Q1RP77	nucleolar protein 16 [OS=Rattus norvegicus]	0.0602355	0.0445472	NoDiff
O55007	Ral GTPase-activating protein subunit alpha-1 [OS=Rattus norvegicus]	0.0602668	-0.0756837	NoDiff
P80067	Dipeptidyl peptidase 1 [OS=Rattus norvegicus]	0.0603095	0.0294829	NoDiff
Q920H8	Hephaestin [OS=Rattus norvegicus]	0.0603699	-0.0705715	NoDiff
Q9JHY1	Junctional adhesion molecule A [OS=Rattus norvegicus]	0.0604687	-0.076507	NoDiff
Q920J4	Thioredoxin-like protein 1 [OS=Rattus norvegicus]	0.0605219	0.0596888	NoDiff
Q63525	nuclear migration protein nudC [OS=Rattus norvegicus]	0.0605813	0.040638	NoDiff
O70248	Amyloid beta A4 precursor protein-binding family A member 3 [OS=Rattus norvegicus]	0.0607275	-0.0262185	NoDiff
Q9JI51	Vesicle transport through interaction with t-SNAREs homolog 1A [OS=Rattus norvegicus]	0.0607378	0.165351	NoDiff
O54715	V-type proton ATPase subunit S1 [OS=Rattus norvegicus]	0.060827	0.0508756	NoDiff
P57093	Phytanoyl-CoA dioxygenase, peroxisomal [OS=Rattus norvegicus]	0.0608442	-0.0205832	NoDiff
P0C219	Sarcolemmal membrane-associated protein [OS=Rattus norvegicus]	0.0609343	-0.0360647	NoDiff
Q5Y4N8	Adhesion G protein-coUPled receptor E2 [OS=Rattus norvegicus]	0.0609496	0.213445	NoDiff
P62864	40S ribosomal protein S30 [OS=Rattus norvegicus]	0.0609906	-0.0341279	NoDiff
Q6TEK4	vitamin K epoxide reductase complex subunit 1 [OS=Rattus norvegicus]	0.0611467	0.0374462	NoDiff
Q5M7W1	thioredoxin-interacting protein [OS=Rattus norvegicus]	0.0613153	-0.0447157	NoDiff
Q9WTT2	Caseinolytic peptidase B protein homolog [OS=Rattus norvegicus]	0.0614007	-0.0392319	NoDiff
Q9Z339	Glutathione S-transferase omega-1 [OS=Rattus norvegicus]	0.0614379	0.0302115	NoDiff
Q99PK0	Pre-mRNA-splicing factor SYF1 [OS=Rattus norvegicus]	0.0614737	0.165262	NoDiff
Q5BJM7	CDC42 small effector protein 1 [OS=Rattus norvegicus]	0.0617451	-0.110255	NoDiff
D3ZEF4	Cullin-7 [OS=Rattus norvegicus]	0.0617503	-0.0902238	NoDiff
Q63610-2	Isoform 2 of Tropomyosin alpha-3 chain [OS=Rattus norvegicus]	0.0617773	0.0813408	NoDiff
Q99MI7	NEDD8-activating enzyme E1 catalytic subunit [OS=Rattus norvegicus]	0.0618932	0.0392436	NoDiff
Q6AYD9	Nucleoside diphosphate-linked moiety X motif 19, mitochondrial [OS=Rattus norvegicus]	0.0618999	0.111027	NoDiff
B3DMA0	Tumor protein p53-inducible protein 11 [OS=Rattus norvegicus]	0.0619265	-0.0452669	NoDiff
Q02253	Methylmalonate-semialdehyde dehydrogenase [acylating], mitochondrial [OS=Rattus norvegicus]	0.0620213	-0.0134446	NoDiff
Q811S9	Guanine nucleotide-binding protein-like 3 [OS=Rattus norvegicus]	0.0620318	-0.0704246	NoDiff
P14095	Growth-regulated alpha protein [OS=Rattus norvegicus]	0.0620886	0.228336	NoDiff
Q66X93	staphylococcal nuclease domain-containing protein 1 [OS=Rattus norvegicus]	0.0621101	0.0234507	NoDiff
Q6P7A9	lysosomal alpha-glucosidase [OS=Rattus norvegicus]	0.0626031	0.0463687	NoDiff
P49816	Tuberin [OS=Rattus norvegicus]	0.0626368	-0.111314	NoDiff
B2RYW8	MICOS complex subunit Mic10 [OS=Rattus norvegicus]	0.0626947	-0.061129	NoDiff
O88450-1	Deformed epidermal autoregulatory factor 1 homolog [OS=Rattus norvegicus]	0.062718	-0.0517738	NoDiff
Q5M823	NudC domain-containing protein 2 [OS=Rattus norvegicus]	0.062879	-0.0116344	NoDiff
O88588-1	Phosphofurin acidic cluster sorting protein 1 [OS=Rattus norvegicus]	0.0628869	0.0617931	NoDiff
P50904	ras GTPase-activating protein 1 [OS=Rattus norvegicus]	0.0631085	-0.0388494	NoDiff
Q63481	Ras-related protein Rab-7L1 [OS=Rattus norvegicus]	0.063214	-0.0824481	NoDiff
P97675	Ectonucleotide pyrophosphatase/phosphodiesterase family member 3 [OS=Rattus norvegicus]	0.0634704	0.166622	NoDiff
Q6AYH6	ER membrane protein complex subunit 10 [OS=Rattus norvegicus]	0.0635073	-0.0431978	NoDiff
Q5U3Z3	Isochorismatase domain-containing protein 2, mitochondrial [OS=Rattus norvegicus]	0.0636307	0.0422213	NoDiff
P51158	Ras-related protein Rab-28 [OS=Rattus norvegicus]	0.0636674	0.016376	NoDiff
Q4V888	Type 2 phosphatidylinositol 4,5-bisphosphate 4-phosphatase [OS=Rattus norvegicus]	0.0637154	-0.110739	NoDiff
Q6AYU1	Mortality factor 4-like protein 1 [OS=Rattus norvegicus]	0.0639346	0.0816894	NoDiff
P09650	Mast cell protease 1 [OS=Rattus norvegicus]	0.0642142	0.0361547	NoDiff
Q8K3P6	calcium-binding mitochondrial carrier protein SCaMC-2 [OS=Rattus norvegicus]	0.0642403	-0.0142283	NoDiff
Q6AYR6	haloacid dehalogenase-like hydrolase domain-containing protein 2 [OS=Rattus norvegicus]	0.0642403	0.0133907	NoDiff
O54922	Exocyst complex component 7 [OS=Rattus norvegicus]	0.0643394	-0.0257344	NoDiff
Q4V7C6	GMP synthase [glutamine-hydrolyzing] [OS=Rattus norvegicus]	0.0646762	0.0156712	NoDiff
Q63691	Monocyte differentiation antigen CD14 [OS=Rattus norvegicus]	0.0647493	0.0615532	NoDiff
P04906	Glutathione S-transferase P [OS=Rattus norvegicus]	0.0650167	0.0661607	NoDiff
Q68FX0	isocitrate dehydrogenase [NAD] subunit beta, mitochondrial [OS=Rattus norvegicus]	0.0652726	-0.0304396	NoDiff
P81827	Urinary protein 1 [OS=Rattus norvegicus]	0.0654847	0.121865	NoDiff
Q64268	Heparin cofactor 2 [OS=Rattus norvegicus]	0.0656168	0.0680216	NoDiff
P07943	aldose reductase [OS=Rattus norvegicus]	0.0657083	0.0177288	NoDiff
Q5XHZ0	heat shock protein 75 kDa, mitochondrial [OS=Rattus norvegicus]	0.0658742	0.0281714	NoDiff
P51886	Lumican [OS=Rattus norvegicus]	0.0659006	-0.0432719	NoDiff
Q4V8J7	Spindlin-1 [OS=Rattus norvegicus]	0.0659747	-0.0685429	NoDiff
P27653	C-1-tetrahydrofolate synthase, cytoplasmic [OS=Rattus norvegicus]	0.0663418	0.0161466	NoDiff
P43424	Galactose-1-phosphate uridylyltransferase [OS=Rattus norvegicus]	0.0667598	-0.0227931	NoDiff
D3ZAF6	ATP synthase subunit f, mitochondrial [OS=Rattus norvegicus]	0.0670257	-0.0380445	NoDiff
P54690	Branched-chain-amino-acid aminotransferase, cytosolic [OS=Rattus norvegicus]	0.0673441	0.141833	NoDiff
Q68FP2	Serum paraoxonase/lactonase 3 [OS=Rattus norvegicus]	0.0673915	-0.0131399	NoDiff
B0BNF1	Septin-8 [OS=Rattus norvegicus]	0.0676134	-0.0369108	NoDiff
Q5PPI1	serine/arginine-rich splicing factor 9 [OS=Rattus norvegicus]	0.0679468	-0.0980227	NoDiff
P13941	Collagen alpha-1(III) chain [OS=Rattus norvegicus]	0.0679855	-0.12983	NoDiff
Q66HS7-1	PDZ and LIM domain protein 3 [OS=Rattus norvegicus]	0.0680189	-0.0422527	NoDiff
Q56A18-4	Isoform 4 of SWI/SNF-related matrix-associated actin-dependent regulator of chromatin subfamily E member 1 [OS=Rattus norvegicus]	0.0680202	0.0561034	NoDiff
Q5BJQ6	Cleavage stimulation factor subunit 1 [OS=Rattus norvegicus]	0.0681245	0.0565933	NoDiff
Q5RJR2	Twinfilin-1 [OS=Rattus norvegicus]	0.0682938	0.0475265	NoDiff
Q4V8I7	volume-regulated anion channel subunit LRRC8A [OS=Rattus norvegicus]	0.0686486	-0.0316547	NoDiff
P61794	lysophosphatidic acid receptor 1 [OS=Rattus norvegicus]	0.0686656	0.0452317	NoDiff
Q99P39-1	Cysteine desulfurase, mitochondrial [OS=Rattus norvegicus]	0.0688102	-0.029464	NoDiff
P13803	Electron transfer flavoprotein subunit alpha, mitochondrial [OS=Rattus norvegicus]	0.0688758	-0.0250573	NoDiff
O88553	zinc finger protein 37 [OS=Rattus norvegicus]	0.068899	-0.105522	NoDiff
P17431	Zinc finger protein 36, C3H1 type-like 1 [OS=Rattus norvegicus]	0.0689729	0.0412187	NoDiff
P15791-1	Calcium/calmodulin-dependent protein kinase type II subunit delta [OS=Rattus norvegicus]	0.0691327	-0.0197522	NoDiff
P20651	serine/threonine-protein phosphatase 2B catalytic subunit beta isoform [OS=Rattus norvegicus]	0.06917	-0.0139113	NoDiff
P36372	antigen peptide transporter 2 [OS=Rattus norvegicus]	0.0691744	0.114425	NoDiff
P04692-8	Isoform 8 of Tropomyosin alpha-1 chain [OS=Rattus norvegicus]	0.0692397	-0.0503483	NoDiff
Q2A121	alpha-ketoglutarate-dependent dioxygenase FTO [OS=Rattus norvegicus]	0.0693828	0.0148213	NoDiff
Q63598	Plastin-3 [OS=Rattus norvegicus]	0.0695916	0.0117867	NoDiff
P10719	ATP synthase subunit beta, mitochondrial [OS=Rattus norvegicus]	0.0696759	-0.0754095	NoDiff
P52296	Importin subunit beta-1 [OS=Rattus norvegicus]	0.0699235	0.027761	NoDiff
P13832	myosin regulatory light chain RLC-A [OS=Rattus norvegicus]	0.0699712	-0.120677	NoDiff
Q8K1P7	Transcription activator BRG1 [OS=Rattus norvegicus]	0.0699962	0.0273496	NoDiff
Q9JKR5	Palmitoyltransferase ZDHHC2 [OS=Rattus norvegicus]	0.0700509	-0.0744999	NoDiff
P97603	neogenin [OS=Rattus norvegicus]	0.0700714	-0.0504563	NoDiff
Q63632	Solute carrier family 12 member 4 [OS=Rattus norvegicus]	0.0701499	-0.0709387	NoDiff
P54290-1	Voltage-dependent calcium channel subunit alpha-2/delta-1 [OS=Rattus norvegicus]	0.0701711	-0.0476994	NoDiff
Q80VJ4	Glycerophosphocholine phosphodiesterase GPCPD1 [OS=Rattus norvegicus]	0.0701868	-0.0475598	NoDiff
Q920Q0	Paralemmin-1 [OS=Rattus norvegicus]	0.0702591	-0.0507005	NoDiff
B1WBW4	Armadillo repeat-containing protein 10 [OS=Rattus norvegicus]	0.0704486	-0.0340863	NoDiff
Q4KLL0	Transcription elongation factor A protein 1 [OS=Rattus norvegicus]	0.0704615	-0.0199408	NoDiff
Q99MC0	Protein phosphatase 1 regulatory subunit 14A [OS=Rattus norvegicus]	0.0706145	-0.0619902	NoDiff
Q5RJQ8	Calcium homeostasis modulator protein 2 [OS=Rattus norvegicus]	0.0707049	-0.064048	NoDiff
Q4G063	Cysteine-rich with EGF-like domain protein 2 [OS=Rattus norvegicus]	0.0711408	0.13882	NoDiff
P13444	S-adenosylmethionine synthase isoform type-1 [OS=Rattus norvegicus]	0.0712191	0.0339824	NoDiff
Q5EB81	NADH-cytochrome b5 reductase 1 [OS=Rattus norvegicus]	0.0715307	-0.0317793	NoDiff
Q66HF9	Leucine-rich repeat flightless-interacting protein 1 [OS=Rattus norvegicus]	0.0717591	0.0817745	NoDiff
P19804	nucleoside diphosphate kinase b [OS=Rattus norvegicus]	0.0721313	0.0249165	NoDiff
P07633	propionyl-CoA carboxylase beta chain, mitochondrial [OS=Rattus norvegicus]	0.0722621	-0.0470395	NoDiff
Q62724	DNA replication licensing factor MCM6 [OS=Rattus norvegicus]	0.0722739	0.0502688	NoDiff
P19939	Apolipoprotein C-I [OS=Rattus norvegicus]	0.0723261	0.0467514	NoDiff
P49791	Nuclear pore complex protein NUP153 [OS=Rattus norvegicus]	0.0723426	-0.0142404	NoDiff
Q08850	Syntaxin-4 [OS=Rattus norvegicus]	0.0723625	-0.0337733	NoDiff
P0C1S9	Sn1-specific diacylglycerol lipase beta [OS=Rattus norvegicus]	0.0725873	-0.141453	NoDiff
Q5I0C3	Methylcrotonoyl-CoA carboxylase subunit alpha, mitochondrial [OS=Rattus norvegicus]	0.0727674	0.0287573	NoDiff
Q4QR85	Methylosome protein 50 [OS=Rattus norvegicus]	0.0736458	-0.0275296	NoDiff
Q4V7E8	Leucine-rich repeat flightless-interacting protein 2 [OS=Rattus norvegicus]	0.0736711	-0.0476708	NoDiff
Q9EQ76	Dimethylaniline monooxygenase [N-oxide-forming] 3 [OS=Rattus norvegicus]	0.0741126	-0.0504933	NoDiff
P62856	40S ribosomal protein S26 [OS=Rattus norvegicus]	0.074171	-0.0604355	NoDiff
Q99JE6	1-phosphatidylinositol 4,5-bisphosphate phosphodiesterase beta-3 [OS=Rattus norvegicus]	0.074227	-0.0372079	NoDiff
P97546-2	Neuroplastin [OS=Rattus norvegicus]	0.0743164	-0.0137823	NoDiff
Q6AYE2	Endophilin-B1 [OS=Rattus norvegicus]	0.074377	-0.0422816	NoDiff
Q498T4	39S ribosomal protein L2, mitochondrial [OS=Rattus norvegicus]	0.0746236	-0.0463107	NoDiff
Q99MM4	TRAF-type zinc finger domain-containing protein 1 [OS=Rattus norvegicus]	0.0746329	0.0423116	NoDiff
Q6AY80	Ribosyldihydronicotinamide dehydrogenase [quinone] [OS=Rattus norvegicus]	0.074878	0.0444735	NoDiff
Q5RJK8	Acyl-CoA-binding domain-containing protein 6 [OS=Rattus norvegicus]	0.07492	-0.114291	NoDiff
Q9QXU2	Surfeit locus protein 1 [OS=Rattus norvegicus]	0.0749689	-0.0582937	NoDiff
Q5RKJ1	Macrophage erythroblast attacher [OS=Rattus norvegicus]	0.075049	0.0232472	NoDiff
D4AB98	Actin filament-associated protein 1-like 1 [OS=Rattus norvegicus]	0.0752422	-0.0576195	NoDiff
P20650	Protein phosphatase 1A [OS=Rattus norvegicus]	0.0754255	0.0269318	NoDiff
Q6P7Q1	BRCA1-A complex subunit BRE [OS=Rattus norvegicus]	0.0759397	-0.0323296	NoDiff
Q5M820	MORF4 family-associated protein 1 [OS=Rattus norvegicus]	0.0760381	-0.0217986	NoDiff
Q920P6	adenosine deaminase [OS=Rattus norvegicus]	0.0761109	0.051237	NoDiff
Q920G0	src kinase-associated phosphoprotein 2 [OS=Rattus norvegicus]	0.0762241	0.0577302	NoDiff
D2XV59	GTP-binding protein 1 [OS=Rattus norvegicus]	0.0763392	0.0570979	NoDiff
Q5PPM8	Type 1 phosphatidylinositol 4,5-bisphosphate 4-phosphatase [OS=Rattus norvegicus]	0.076412	-0.137778	NoDiff
Q6P791	ragulator complex protein LAMTOR1 [OS=Rattus norvegicus]	0.0764273	-0.0256355	NoDiff
Q4KM31	LIM domain-containing protein 2 [OS=Rattus norvegicus]	0.0767708	0.0730649	NoDiff
Q62812	Myosin-9 [OS=Rattus norvegicus]	0.0768419	-0.0493585	NoDiff
P07687	epoxide hydrolase 1 [OS=Rattus norvegicus]	0.0770098	-0.0471635	NoDiff
O55171	Acyl-coenzyme A thioesterase 2, mitochondrial [OS=Rattus norvegicus]	0.0772114	-0.0360909	NoDiff
P0C0S7	Histone H2A.Z [OS=Rattus norvegicus]	0.0772403	-0.0499701	NoDiff
Q6RJR6	Reticulon-3 [OS=Rattus norvegicus]	0.0774607	0.0521516	NoDiff
Q68A21	Transcriptional activator protein Pur-beta [OS=Rattus norvegicus]	0.0775497	-0.046601	NoDiff
Q9Z1A6	Vigilin [OS=Rattus norvegicus]	0.0777753	0.00593156	NoDiff
P45479	Palmitoyl-protein thioesterase 1 [OS=Rattus norvegicus]	0.0780038	0.122744	NoDiff
Q6AXT5	Ras-related protein Rab-21 [OS=Rattus norvegicus]	0.0781642	-0.0483349	NoDiff
P50398	Rab GDP dissociation inhibitor alpha [OS=Rattus norvegicus]	0.0782134	-0.0223689	NoDiff
Q5JCS6	Signal-induced proliferation-associated 1-like protein 2 [OS=Rattus norvegicus]	0.0784568	-0.0556242	NoDiff
Q5PPJ9	Endophilin-B2 [OS=Rattus norvegicus]	0.0785724	-0.0709778	NoDiff
Q8R511-2	Isoform 2 of Formin-binding protein 1 [OS=Rattus norvegicus]	0.0785858	-0.0474897	NoDiff
Q3LUD3	Nedd4 binding protein 3 [OS=Rattus norvegicus]	0.0789018	-0.0258378	NoDiff
Q8CHM7	2-hydroxyacyl-CoA lyase 1 [OS=Rattus norvegicus]	0.0791003	-0.0386814	NoDiff
A0MZ67	Shootin-1 [OS=Rattus norvegicus]	0.0792838	-0.145842	NoDiff
Q9Z2Q1	Protein transport protein Sec31A [OS=Rattus norvegicus]	0.0793104	-0.0152209	NoDiff
Q5BJY9	Keratin, type I cytoskeletal 18 [OS=Rattus norvegicus]	0.0793386	0.0369438	NoDiff
Q0H8B9	C-type lectin domain family 2 member D11 [OS=Rattus norvegicus]	0.0795372	0.0423173	NoDiff
Q6IE24	Inactive ubiquitin carboxyl-terminal hydrolase 54 [OS=Rattus norvegicus]	0.0801726	-0.181948	NoDiff
Q6AYN4	Phytanoyl-CoA hydroxylase-interacting protein-like [OS=Rattus norvegicus]	0.0801933	-0.0972839	NoDiff
P52759	Ribonuclease UK114 [OS=Rattus norvegicus]	0.0802029	0.0378798	NoDiff
P10686	1-phosphatidylinositol 4,5-bisphosphate phosphodiesterase gamma-1 [OS=Rattus norvegicus]	0.0802763	-0.0378649	NoDiff
P97633-2	Isoform 2 of Casein kinase I isoform alpha [OS=Rattus norvegicus]	0.0802946	-0.0373014	NoDiff
Q5FVQ9	Tubulin-specific chaperone E [OS=Rattus norvegicus]	0.0804695	-0.0297311	NoDiff
Q62894	Extracellular matrix protein 1 [OS=Rattus norvegicus]	0.0805421	-0.0443124	NoDiff
P17702	60S ribosomal protein L28 [OS=Rattus norvegicus]	0.0806133	-0.0315919	NoDiff
Q6BBI8	ubiquitin-fold modifier-conjugating enzyme 1 [OS=Rattus norvegicus]	0.0806158	0.0470969	NoDiff
B3GNI6-2	Isoform 2 of Septin-11 [OS=Rattus norvegicus]	0.0807101	-0.0338447	NoDiff
Q5U312-2	Isoform 2 of Ankycorbin [OS=Rattus norvegicus]	0.0809342	-0.0255005	NoDiff
Q5XIF3	NADH dehydrogenase [ubiquinone] iron-sulfur protein 4, mitochondrial [OS=Rattus norvegicus]	0.0809996	-0.0790178	NoDiff
P16261	Graves disease carrier protein [OS=Rattus norvegicus]	0.0810168	-0.0483426	NoDiff
P55770	NHP2-like protein 1 [OS=Rattus norvegicus]	0.0811581	-0.0419224	NoDiff
Q58FK9	Kynurenine--oxoglutarate transaminase 3 [OS=Rattus norvegicus]	0.0811678	-0.0330046	NoDiff
Q5U301	A-kinase anchor protein 2 [OS=Rattus norvegicus]	0.0813585	-0.0363142	NoDiff
Q4QR80	28S ribosomal protein S25, mitochondrial [OS=Rattus norvegicus]	0.0813961	0.0434552	NoDiff
Q5XIG5	G kinase-anchoring protein 1 [OS=Rattus norvegicus]	0.0814538	-0.0554135	NoDiff
Q5XI51	Kinesin-like protein KIF2B [OS=Rattus norvegicus]	0.0815015	-0.0839722	NoDiff
P36972	Adenine phosphoribosyltransferase [OS=Rattus norvegicus]	0.0816037	0.0165903	NoDiff
Q9QZK5	Serine protease HTRA1 [OS=Rattus norvegicus]	0.081719	-0.0546818	NoDiff
Q5XIU9	Membrane-associated progesterone receptor component 2 [OS=Rattus norvegicus]	0.0817451	0.059953	NoDiff
Q6P5P3	Tetratricopeptide repeat protein 9C [OS=Rattus norvegicus]	0.0817451	-0.0604446	NoDiff
Q5XI29	Cleavage and polyadenylation specificity factor subunit 7 [OS=Rattus norvegicus]	0.0819838	0.077161	NoDiff
P62083	40S ribosomal protein S7 [OS=Rattus norvegicus]	0.0821835	-0.0355308	NoDiff
P62845	40S ribosomal protein S15 [OS=Rattus norvegicus]	0.0823827	-0.0164106	NoDiff
Q07984	translocon-associated protein subunit delta [OS=Rattus norvegicus]	0.0825135	0.0538754	NoDiff
P63164	small nuclear ribonucleoprotein-associated protein N [OS=Rattus norvegicus]	0.0825717	-0.0161305	NoDiff
O35509	Ras-related protein Rab-11B [OS=Rattus norvegicus]	0.0832706	0.012965	NoDiff
P28064	Proteasome subunit beta type-8 [OS=Rattus norvegicus]	0.0834254	0.0714926	NoDiff
P61980	Heterogeneous nuclear ribonucleoprotein K [OS=Rattus norvegicus]	0.0838859	-0.0186388	NoDiff
P62024	Phosphatase and actin regulator 1 [OS=Rattus norvegicus]	0.0840475	-0.0662734	NoDiff
Q6LED0	Histone H3.1 [OS=Rattus norvegicus]	0.0843471	-0.0513222	NoDiff
Q5BK63	NADH dehydrogenase [ubiquinone] 1 alpha subcomplex subunit 9, mitochondrial [OS=Rattus norvegicus]	0.0845137	-0.0556242	NoDiff
Q66H43	Uncharacterized protein C17orf59 homolog [OS=Rattus norvegicus]	0.0846715	-0.0623115	NoDiff
Q08464	Frizzled-2 [OS=Rattus norvegicus]	0.0848606	-0.177801	NoDiff
Q62645-2	Isoform 1 of Glutamate receptor ionotropic, NMDA 2D [OS=Rattus norvegicus]	0.0850883	0.0995273	NoDiff
P97541	Heat shock protein beta-6 [OS=Rattus norvegicus]	0.0851772	-0.0618574	NoDiff
P19814	Trans-Golgi network integral membrane protein TGN38 [OS=Rattus norvegicus]	0.0852821	0.160803	NoDiff
Q08851-1	Syntaxin-5 [OS=Rattus norvegicus]	0.0854087	-0.080937	NoDiff
P21533	60S ribosomal protein L6 [OS=Rattus norvegicus]	0.0855203	-0.0077797	NoDiff
Q6J2U6	E3 ubiquitin-protein ligase RNF114 [OS=Rattus norvegicus]	0.0857012	0.0642565	NoDiff
Q03348	Receptor-type tyrosine-protein phosphatase alpha [OS=Rattus norvegicus]	0.0858408	-0.0341697	NoDiff
Q9JJS5	SH3 domain-binding protein 4 [OS=Rattus norvegicus]	0.0858802	0.0323362	NoDiff
Q8CFD1	RNA-binding protein 45 [OS=Rattus norvegicus]	0.0859449	-0.0676451	NoDiff
Q62833	G protein-coUPled receptor kinase 5 [OS=Rattus norvegicus]	0.0864951	-0.157777	NoDiff
P42676	Neurolysin, mitochondrial [OS=Rattus norvegicus]	0.0866917	0.0247017	NoDiff
Q76EQ0	serine racemase [OS=Rattus norvegicus]	0.0868957	-0.0763515	NoDiff
Q4KLF8	Actin-related protein 2/3 complex subunit 5 [OS=Rattus norvegicus]	0.0869177	0.0399744	NoDiff
O88813	Long-chain-fatty-acid--CoA ligase 5 [OS=Rattus norvegicus]	0.0869832	-0.0364896	NoDiff
Q5M883	Chloride intracellular channel protein 2 [OS=Rattus norvegicus]	0.0872591	-0.0330131	NoDiff
Q68FT9	selenocysteine lyase [OS=Rattus norvegicus]	0.0873505	0.0633002	NoDiff
B2GV54	Neutral cholesterol ester hydrolase 1 [OS=Rattus norvegicus]	0.0874455	0.0338725	NoDiff
O70536	sterol O-acyltransferase 1 [OS=Rattus norvegicus]	0.0875552	0.0760227	NoDiff
Q01986	Dual specificity mitogen-activated protein kinase kinase 1 [OS=Rattus norvegicus]	0.0876569	0.00854377	NoDiff
Q5PQM2	Kinesin light chain 4 [OS=Rattus norvegicus]	0.0879421	0.00519048	NoDiff
Q3KRE0	ATPase family AAA domain-containing protein 3 [OS=Rattus norvegicus]	0.0886776	-0.0125787	NoDiff
P83006	Platelet-activating factor acetylhydrolase 2, cytoplasmic [OS=Rattus norvegicus]	0.0886776	-0.0114424	NoDiff
Q9WUS0	Adenylate kinase 4, mitochondrial [OS=Rattus norvegicus]	0.0888816	0.11325	NoDiff
P62138	serine/threonine-protein phosphatase PP1-alpha catalytic subunit [OS=Rattus norvegicus]	0.0888991	0.0433161	NoDiff
P62749	Hippocalcin-like protein 1 [OS=Rattus norvegicus]	0.0889946	0.0271045	NoDiff
P18297	Sepiapterin reductase [OS=Rattus norvegicus]	0.0889989	0.0376375	NoDiff
P63322	Ras-related protein Ral-A [OS=Rattus norvegicus]	0.0891017	-0.0271797	NoDiff
Q66HA1	mitogen-activated protein kinase kinase kinase 11 [OS=Rattus norvegicus]	0.0896494	0.0556948	NoDiff
D3ZW55	Inosine triphosphate pyrophosphatase [OS=Rattus norvegicus]	0.0897267	-0.0234529	NoDiff
P45953	Very long-chain specific acyl-CoA dehydrogenase, mitochondrial [OS=Rattus norvegicus]	0.0901268	-0.0443789	NoDiff
F2Z3T4	muscleblind-like protein 2 [OS=Rattus norvegicus]	0.0902213	-0.0578534	NoDiff
P25093	Fumarylacetoacetase [OS=Rattus norvegicus]	0.0903006	0.0761133	NoDiff
P68101	Eukaryotic translation initiation factor 2 subunit 1 [OS=Rattus norvegicus]	0.0904616	0.0149931	NoDiff
Q8VI02	Serine/threonine-protein phosphatase 4 regulatory subunit 1 [OS=Rattus norvegicus]	0.0908627	0.0166772	NoDiff
P22062	protein-L-isoaspartate(D-aspartate) O-methyltransferase [OS=Rattus norvegicus]	0.0909254	-0.0311026	NoDiff
Q05030	Platelet-derived growth factor receptor beta [OS=Rattus norvegicus]	0.0909364	-0.0640509	NoDiff
P24587	A-kinase anchor protein 5 [OS=Rattus norvegicus]	0.091104	0.0332731	NoDiff
O88480	Calcineurin-binding protein cabin-1 [OS=Rattus norvegicus]	0.0911254	-0.0172568	NoDiff
P00763	Anionic trypsin-2 [OS=Rattus norvegicus]	0.09122	-0.0142041	NoDiff
P51647	Retinal dehydrogenase 1 [OS=Rattus norvegicus]	0.0912261	-0.0129598	NoDiff
Q5M939	histone acetyltransferase type B catalytic subunit [OS=Rattus norvegicus]	0.0912763	0.0410201	NoDiff
P24135	1-phosphatidylinositol 4,5-bisphosphate phosphodiesterase gamma-2 [OS=Rattus norvegicus]	0.0913289	0.0438221	NoDiff
Q5XIF4	Small ubiquitin-related modifier 3 [OS=Rattus norvegicus]	0.0914159	0.0399252	NoDiff
Q5XI72	Eukaryotic translation initiation factor 4H [OS=Rattus norvegicus]	0.0919391	-0.0277743	NoDiff
Q10758	Keratin, type II cytoskeletal 8 [OS=Rattus norvegicus]	0.0919972	0.033064	NoDiff
Q76MX4-1	transcription factor MafG [OS=Rattus norvegicus]	0.0920752	-0.0375528	NoDiff
P62870	Transcription elongation factor B polypeptide 2 [OS=Rattus norvegicus]	0.0920814	0.023899	NoDiff
Q4KLK9	RNA polymerase II subunit A C-terminal domain phosphatase SSU72 [OS=Rattus norvegicus]	0.0922511	0.0405949	NoDiff
P29066	Beta-arrestin-1 [OS=Rattus norvegicus]	0.0923088	0.0130244	NoDiff
Q8VHF0	MAP/microtubule affinity-regulating kinase 3 [OS=Rattus norvegicus]	0.0924344	-0.0510915	NoDiff
Q68FS4-1	cytosol aminopeptidase [OS=Rattus norvegicus]	0.0924978	0.0192319	NoDiff
O08984	Lamin-B receptor [OS=Rattus norvegicus]	0.0926718	-0.0575169	NoDiff
Q9WU61-1	chloride channel CLIC-like protein 1 [OS=Rattus norvegicus]	0.0929497	-0.104703	NoDiff
Q5FVM6	Myotubularin-related protein 12 [OS=Rattus norvegicus]	0.0931623	-0.0498919	NoDiff
P97829-2	Isoform 2 of Leukocyte surface antigen CD47 [OS=Rattus norvegicus]	0.0932015	-0.0146497	NoDiff
P15684	aminopeptidase N [OS=Rattus norvegicus]	0.0932097	-0.0493224	NoDiff
Q920F5-1	Malonyl-CoA decarboxylase, mitochondrial [OS=Rattus norvegicus]	0.093337	0.0638741	NoDiff
Q642A4	UPF0598 protein C8orf82 homolog [OS=Rattus norvegicus]	0.0933884	0.054197	NoDiff
P49864	Granzyme K [OS=Rattus norvegicus]	0.0934086	0.0827909	NoDiff
P15651	Short-chain specific acyl-CoA dehydrogenase, mitochondrial [OS=Rattus norvegicus]	0.0934483	0.0435275	NoDiff
Q09137-1	5'-AMP-activated protein kinase catalytic subunit alpha-2 [OS=Rattus norvegicus]	0.0941179	-0.0448235	NoDiff
Q07917	nuclear receptor subfamily 4 groUP A member 2 [OS=Rattus norvegicus]	0.0941766	-0.150221	NoDiff
Q9Z1Z6	Integrin-linked kinase-associated serine/threonine phosphatase 2C [OS=Rattus norvegicus]	0.0942471	0.00453849	NoDiff
Q5RKH1	Serine/threonine-protein kinase PRP4 homolog [OS=Rattus norvegicus]	0.0944986	-0.0379513	NoDiff
P13265	Glypican-3 [OS=Rattus norvegicus]	0.0947426	-0.0423054	NoDiff
O35346-1	Focal adhesion kinase 1 [OS=Rattus norvegicus]	0.094801	0.0174641	NoDiff
Q5PQL2	Cell differentiation protein RCD1 homolog [OS=Rattus norvegicus]	0.0948116	-0.0619634	NoDiff
Q6MG08	ATP-binding cassette sub-family F member 1 [OS=Rattus norvegicus]	0.0950771	0.0172094	NoDiff
Q00918	Latent-transforming growth factor beta-binding protein 1 [OS=Rattus norvegicus]	0.0951168	-0.0824621	NoDiff
Q63942	GTP-binding protein Rab-3D [OS=Rattus norvegicus]	0.0956897	0.0656824	NoDiff
Q03238	Granzyme M [OS=Rattus norvegicus]	0.0960576	-0.0349981	NoDiff
A1A5P0	Cdc42 effector protein 1 [OS=Rattus norvegicus]	0.0960857	-0.0287977	NoDiff
P55063	Heat shock 70 kDa protein 1-like [OS=Rattus norvegicus]	0.0961176	0.0479	NoDiff
Q3T1I3	Usher syndrome type-1C protein-binding protein 1 [OS=Rattus norvegicus]	0.0961532	-0.02509	NoDiff
Q6IG12	Keratin, type II cytoskeletal 7 [OS=Rattus norvegicus]	0.0964939	0.0527515	NoDiff
Q63009	protein arginine N-methyltransferase 1 [OS=Rattus norvegicus]	0.0966028	0.0602665	NoDiff
Q6AY20	Cation-dependent mannose-6-phosphate receptor [OS=Rattus norvegicus]	0.0967032	0.0944064	NoDiff
P50393	Cytosolic phospholipase A2 [OS=Rattus norvegicus]	0.0967785	0.0784962	NoDiff
B0BN72	Protein FAM195B [OS=Rattus norvegicus]	0.0970678	-0.0563438	NoDiff
Q5XIA1	Nicalin [OS=Rattus norvegicus]	0.0975428	-0.0624463	NoDiff
Q00657	Chondroitin sulfate proteoglycan 4 [OS=Rattus norvegicus]	0.0975581	-0.0214293	NoDiff
Q9QZA2	Programmed cell death 6-interacting protein [OS=Rattus norvegicus]	0.0977555	0.0111857	NoDiff
P11915	Non-specific lipid-transfer protein [OS=Rattus norvegicus]	0.0978811	-0.0261214	NoDiff
P23764	Glutathione peroxidase 3 [OS=Rattus norvegicus]	0.0983876	0.0300765	NoDiff
Q5XI07	Lipoma-preferred partner homolog [OS=Rattus norvegicus]	0.0987121	-0.0558781	NoDiff
P00697	Lysozyme c-1 [OS=Rattus norvegicus]	0.0988834	0.0317277	NoDiff
Q4V899	Transmembrane protein 165 [OS=Rattus norvegicus]	0.0991316	0.044621	NoDiff
O70352	CD82 antigen [OS=Rattus norvegicus]	0.0992796	0.0766251	NoDiff
Q9Z272	ARF GTPase-activating protein GIT1 [OS=Rattus norvegicus]	0.0994996	0.0246565	NoDiff
P15304	hormone-sensitive lipase [OS=Rattus norvegicus]	0.100039	-0.0633283	NoDiff
Q63010	Liver carboxylesterase B-1 [OS=Rattus norvegicus]	0.100088	-0.049337	NoDiff
Q5I0H4	Transmembrane and coiled-coil domains protein 1 [OS=Rattus norvegicus]	0.100169	0.0547312	NoDiff
Q6MGB5	estradiol 17-beta-dehydrogenase 8 [OS=Rattus norvegicus]	0.10047	-0.086528	NoDiff
Q9JHL4-1	Drebrin-like protein [OS=Rattus norvegicus]	0.100494	0.077742	NoDiff
Q4V7B0	uncharacterized protein C9orf117 homolog [OS=Rattus norvegicus]	0.100525	0.065895	NoDiff
Q6IRE4	tumor susceptibility gene 101 protein [OS=Rattus norvegicus]	0.100659	0.0343311	NoDiff
Q5PQS4	PTB domain-containing engulfment adapter protein 1 [OS=Rattus norvegicus]	0.100694	-0.0614225	NoDiff
Q7TQ94	Nitrilase homolog 1 [OS=Rattus norvegicus]	0.101146	0.0477056	NoDiff
Q64232	Very-long-chain enoyl-CoA reductase [OS=Rattus norvegicus]	0.101365	-0.0780996	NoDiff
Q27W02	Protein mago nashi homolog [OS=Rattus norvegicus]	0.101804	0.0532759	NoDiff
P61314	60S ribosomal protein L15 [OS=Rattus norvegicus]	0.101967	0.0173205	NoDiff
P62282	40S ribosomal protein S11 [OS=Rattus norvegicus]	0.102042	0.0052819	NoDiff
P16446	Phosphatidylinositol transfer protein alpha isoform [OS=Rattus norvegicus]	0.102133	0.0267868	NoDiff
Q811A2	bone marrow stromal antigen 2 [OS=Rattus norvegicus]	0.10218	-0.0266409	NoDiff
Q9QYP1	Low-density lipoprotein receptor-related protein 4 [OS=Rattus norvegicus]	0.102329	-0.201717	NoDiff
P70619	glutathione reductase [OS=Rattus norvegicus]	0.102553	0.0419773	NoDiff
Q6TA25	FGFR1 oncogene partner 2 homolog [OS=Rattus norvegicus]	0.102915	0.00485459	NoDiff
Q5FVQ7	Membrane protein FAM174A [OS=Rattus norvegicus]	0.103278	-0.133309	NoDiff
Q62786	prostaglandin F2 receptor negative regulator [OS=Rattus norvegicus]	0.103444	-0.0724389	NoDiff
Q9WVI4	guanylate cyclase soluble subunit alpha-2 [OS=Rattus norvegicus]	0.103613	-0.0478989	NoDiff
P08650	Complement C5 [OS=Rattus norvegicus]	0.103925	-0.0505985	NoDiff
P04937-1	fibronectin [OS=Rattus norvegicus]	0.104006	0.0113682	NoDiff
P60123	RuvB-like 1 [OS=Rattus norvegicus]	0.104047	0.0207577	NoDiff
Q00969	Cyclic AMP-dependent transcription factor ATF-2 [OS=Rattus norvegicus]	0.104555	-0.0413081	NoDiff
P14272	Plasma kallikrein [OS=Rattus norvegicus]	0.104749	0.00799281	NoDiff
P20069	Mitochondrial-processing peptidase subunit alpha [OS=Rattus norvegicus]	0.104835	0.0320319	NoDiff
Q9ESQ5-1	Transient receptor potential cation channel subfamily M member 4 [OS=Rattus norvegicus]	0.104946	-0.190019	NoDiff
P32198	Carnitine O-palmitoyltransferase 1, liver isoform [OS=Rattus norvegicus]	0.105119	-0.0702943	NoDiff
A0JPP8	Coiled-coil domain-containing protein 61 [OS=Rattus norvegicus]	0.105182	-0.048001	NoDiff
O08587	Nuclear pore complex protein NUP50 [OS=Rattus norvegicus]	0.10551	0.0300838	NoDiff
Q9Z118	polypyrimidine tract-binding protein 3 [OS=Rattus norvegicus]	0.105844	0.0158873	NoDiff
P20070-2	Isoform 2 of NADH-cytochrome b5 reductase 3 [OS=Rattus norvegicus]	0.10588	0.0213406	NoDiff
P61765-2	Isoform 2 of Syntaxin-binding protein 1 [OS=Rattus norvegicus]	0.105937	-0.0326221	NoDiff
P14669	annexin A3 [OS=Rattus norvegicus]	0.106102	0.00906265	NoDiff
O89040-1	1-phosphatidylinositol 4,5-bisphosphate phosphodiesterase beta-2 [OS=Rattus norvegicus]	0.106121	-0.129296	NoDiff
P02793	Ferritin light chain 1 [OS=Rattus norvegicus]	0.106199	0.0727919	NoDiff
Q66HD3	Nuclear autoantigenic sperm protein [OS=Rattus norvegicus]	0.106312	0.0594208	NoDiff
P62912	60S ribosomal protein L32 [OS=Rattus norvegicus]	0.106605	-0.0230019	NoDiff
Q04400	Adenylate cyclase type 5 [OS=Rattus norvegicus]	0.106791	0.0361657	NoDiff
P21744	insulin-like growth factor-binding protein 4 [OS=Rattus norvegicus]	0.107308	0.151496	NoDiff
Q812E8	glutamine-dependent NAD(+) synthetase [OS=Rattus norvegicus]	0.10755	0.0668909	NoDiff
P63036	DnaJ homolog subfamily A member 1 [OS=Rattus norvegicus]	0.107576	0.0260882	NoDiff
Q5PPK9	Protein TSSC1 [OS=Rattus norvegicus]	0.107695	0.0989331	NoDiff
O54975	xaa-Pro aminopeptidase 1 [OS=Rattus norvegicus]	0.107765	0.027513	NoDiff
P15978	Class I histocompatibility antigen, Non-RT1.A alpha-1 chain [OS=Rattus norvegicus]	0.108137	0.133489	NoDiff
Q7TPJ0	Translocon-associated protein subunit alpha [OS=Rattus norvegicus]	0.108221	0.0904584	NoDiff
Q62651	Delta(3,5)-Delta(2,4)-dienoyl-CoA isomerase, mitochondrial [OS=Rattus norvegicus]	0.108583	-0.0214126	NoDiff
Q6P686	osteoclast-stimulating factor 1 [OS=Rattus norvegicus]	0.10914	-0.01352	NoDiff
O54748	serine/threonine-protein kinase 3 [OS=Rattus norvegicus]	0.109181	-0.0109507	NoDiff
Q8CG45	aflatoxin B1 aldehyde reductase member 2 [OS=Rattus norvegicus]	0.109652	-0.00994747	NoDiff
Q5M887	Trafficking protein particle complex subunit 13 [OS=Rattus norvegicus]	0.109926	0.10142	NoDiff
P35434	ATP synthase subunit delta, mitochondrial [OS=Rattus norvegicus]	0.110376	0.0346647	NoDiff
P67874	Casein kinase II subunit beta [OS=Rattus norvegicus]	0.1106	0.0508126	NoDiff
Q62764	Y-box-binding protein 3 [OS=Rattus norvegicus]	0.110872	0.0277403	NoDiff
P41740	Atrial natriuretic peptide receptor 3 [OS=Rattus norvegicus]	0.110879	0.0251586	NoDiff
Q62910-1	Synaptojanin-1 [OS=Rattus norvegicus]	0.111147	0.0651006	NoDiff
Q8K585-2	Isoform HMG-Y of High mobility groUP protein HMG-I/HMG-Y [OS=Rattus norvegicus]	0.111383	-0.0428836	NoDiff
P28494	Alpha-mannosidase 2 [OS=Rattus norvegicus]	0.112338	-0.0314388	NoDiff
Q6QBQ4	Phospholipid scramblase 3 [OS=Rattus norvegicus]	0.112877	-0.0959669	NoDiff
B3DMA2	acyl-CoA dehydrogenase family member 11 [OS=Rattus norvegicus]	0.112895	-0.0089248	NoDiff
Q5HZV9-1	Protein phosphatase 1 regulatory subunit 7 [OS=Rattus norvegicus]	0.112909	-0.0118658	NoDiff
P18266	Glycogen synthase kinase-3 beta [OS=Rattus norvegicus]	0.113031	-0.0108851	NoDiff
Q5XIG0	ADP-ribose pyrophosphatase, mitochondrial [OS=Rattus norvegicus]	0.113193	0.0265215	NoDiff
P29418	ATP synthase subunit epsilon, mitochondrial [OS=Rattus norvegicus]	0.11323	-0.110847	NoDiff
Q53UA7	Serine/threonine-protein kinase TAO3 [OS=Rattus norvegicus]	0.113557	-0.0446411	NoDiff
Q8VHE9	all-trans-retinol 13,14-reductase [OS=Rattus norvegicus]	0.11359	-0.0302669	NoDiff
P41499	tyrosine-protein phosphatase non-receptor type 11 [OS=Rattus norvegicus]	0.113872	-0.0280963	NoDiff
P70705	copper-transporting ATPase 1 [OS=Rattus norvegicus]	0.114559	-0.0694526	NoDiff
Q64725	Tyrosine-protein kinase SYK [OS=Rattus norvegicus]	0.11511	0.0787881	NoDiff
P52873	pyruvate carboxylase, mitochondrial [OS=Rattus norvegicus]	0.115775	0.0324251	NoDiff
Q924K2	fas-associated factor 1 [OS=Rattus norvegicus]	0.11662	-0.0193302	NoDiff
Q6P767	pituitary tumor-transforming gene 1 protein-interacting protein [OS=Rattus norvegicus]	0.117045	0.0449084	NoDiff
Q63081	Protein disulfide-isomerase A6 [OS=Rattus norvegicus]	0.11733	0.0288637	NoDiff
Q5EB96	Septin-1 [OS=Rattus norvegicus]	0.117396	-0.0276671	NoDiff
P14480-2	Isoform 2 of Fibrinogen beta chain [OS=Rattus norvegicus]	0.117899	0.0409005	NoDiff
P51870	cytochrome P450 4F5 [OS=Rattus norvegicus]	0.118147	0.110396	NoDiff
Q5U1Z0	Rab3 GTPase-activating protein non-catalytic subunit [OS=Rattus norvegicus]	0.118217	0.032613	NoDiff
Q9JLA3	UDP-glucose:glycoprotein glucosyltransferase 1 [OS=Rattus norvegicus]	0.118284	0.0503958	NoDiff
Q9EQV8	Carboxypeptidase N catalytic chain [OS=Rattus norvegicus]	0.118454	-0.0526199	NoDiff
Q5XFW8	protein SEC13 homolog [OS=Rattus norvegicus]	0.118714	0.0481518	NoDiff
P20595	guanylate cyclase soluble subunit beta-1 [OS=Rattus norvegicus]	0.118743	-0.0476128	NoDiff
P15999	ATP synthase subunit alpha, mitochondrial [OS=Rattus norvegicus]	0.118798	-0.0263938	NoDiff
P07335	Creatine kinase B-type [OS=Rattus norvegicus]	0.11887	0.018102	NoDiff
Q63270	Cytoplasmic aconitate hydratase [OS=Rattus norvegicus]	0.118973	-0.042349	NoDiff
Q63258	integrin alpha-7 [OS=Rattus norvegicus]	0.119278	-0.0490882	NoDiff
Q8CGS4	Charged multivesicular body protein 3 [OS=Rattus norvegicus]	0.119486	-0.0587804	NoDiff
Q63347	26S protease regulatory subunit 7 [OS=Rattus norvegicus]	0.119511	0.00923873	NoDiff
Q9ERB4	Versican core protein [OS=Rattus norvegicus]	0.119554	0.0223057	NoDiff
Q62799	Receptor tyrosine-protein kinase erbB-3 [OS=Rattus norvegicus]	0.119673	0.039562	NoDiff
P25286	V-type proton ATPase 116 kDa subunit a isoform 1 [OS=Rattus norvegicus]	0.119841	-0.0194344	NoDiff
Q63207	Coagulation factor X [OS=Rattus norvegicus]	0.120963	-0.0494475	NoDiff
P35435	ATP synthase subunit gamma, mitochondrial [OS=Rattus norvegicus]	0.121541	0.0121033	NoDiff
P13668	Stathmin [OS=Rattus norvegicus]	0.121717	-0.0172537	NoDiff
Q925G0-2	Isoform 2 of RNA-binding protein 3 [OS=Rattus norvegicus]	0.122262	0.0453554	NoDiff
P62890	60S ribosomal protein L30 [OS=Rattus norvegicus]	0.122391	0.0241391	NoDiff
Q5RK30	Ribosome maturation protein SBDS [OS=Rattus norvegicus]	0.122587	-0.0180488	NoDiff
O55000	Serine/threonine-protein phosphatase 1 regulatory subunit 10 [OS=Rattus norvegicus]	0.122785	0.0640974	NoDiff
B2RYL1-1	Chromosome transmission fidelity protein 8 homolog isoform 2 [OS=Rattus norvegicus]	0.123045	0.0693427	NoDiff
B0LT89	Serine/threonine-protein kinase 24 [OS=Rattus norvegicus]	0.123092	-0.0262441	NoDiff
P13697	NADP-dependent malic enzyme [OS=Rattus norvegicus]	0.123174	0.0260267	NoDiff
P47198	60S ribosomal protein L22 [OS=Rattus norvegicus]	0.123583	-0.0121991	NoDiff
P00884	fructose-bisphosphate aldolase B [OS=Rattus norvegicus]	0.123632	0.228612	NoDiff
P50339	chymase [OS=Rattus norvegicus]	0.123666	-0.00954913	NoDiff
Q10728-2	Isoform 2 of Protein phosphatase 1 regulatory subunit 12A [OS=Rattus norvegicus]	0.123687	0.0815765	NoDiff
O08697	ADP-ribosylation factor-like protein 2 [OS=Rattus norvegicus]	0.123696	-0.0597734	NoDiff
Q8CF97	Deubiquitinating protein VCIP135 [OS=Rattus norvegicus]	0.123774	-0.0131614	NoDiff
O35987	NSFL1 cofactor p47 [OS=Rattus norvegicus]	0.12379	0.0184099	NoDiff
P18395	cold shock domain-containing protein E1 [OS=Rattus norvegicus]	0.123791	0.0257033	NoDiff
Q32PX7	Far UPstream element-binding protein 1 [OS=Rattus norvegicus]	0.123816	0.023471	NoDiff
O35303-1	Dynamin-1-like protein [OS=Rattus norvegicus]	0.124683	-0.0507967	NoDiff
Q5FVQ8	NLR family member X1 [OS=Rattus norvegicus]	0.124911	-0.0296689	NoDiff
Q6P4Z6	leucine carboxyl methyltransferase 1 [OS=Rattus norvegicus]	0.125001	-0.117349	NoDiff
P97536	cullin-associated nedd8-dissociated protein 1 [OS=Rattus norvegicus]	0.125091	-0.0167995	NoDiff
B2RYJ8	Epithelial splicing regulatory protein 2 [OS=Rattus norvegicus]	0.125494	0.063921	NoDiff
Q03346	mitochondrial-processing peptidase subunit beta [OS=Rattus norvegicus]	0.125542	0.0431907	NoDiff
Q920P0	L-xylulose reductase [OS=Rattus norvegicus]	0.126	-0.0329874	NoDiff
Q6GQP4	ras-related protein rab-31 [OS=Rattus norvegicus]	0.126422	-0.0257966	NoDiff
Q68FY0	Cytochrome b-c1 complex subunit 1, mitochondrial [OS=Rattus norvegicus]	0.126429	0.00464689	NoDiff
Q9Z2G8	Nucleosome assembly protein 1-like 1 [OS=Rattus norvegicus]	0.126631	0.0738655	NoDiff
O88483	[Pyruvate dehydrogenase [acetyl-transferring]]-phosphatase 1, mitochondrial [OS=Rattus norvegicus]	0.126857	-0.0243162	NoDiff
Q7TPB1	T-complex protein 1 subunit delta [OS=Rattus norvegicus]	0.127162	-0.00785166	NoDiff
Q8K4F7	M7GpppX diphosphatase [OS=Rattus norvegicus]	0.127169	0.0445464	NoDiff
P24090	Alpha-2-HS-glycoprotein [OS=Rattus norvegicus]	0.127268	0.0585712	NoDiff
P70566	Tropomodulin-2 [OS=Rattus norvegicus]	0.127949	-0.107431	NoDiff
Q6AXT8	splicing factor 3a subunit 2 [OS=Rattus norvegicus]	0.127986	-0.0157163	NoDiff
P21263	Nestin [OS=Rattus norvegicus]	0.128074	-0.0402898	NoDiff
P35952	Low-density lipoprotein receptor [OS=Rattus norvegicus]	0.128947	0.0594757	NoDiff
P29314	40S ribosomal protein S9 [OS=Rattus norvegicus]	0.128961	-0.0593014	NoDiff
B2RZ37	Receptor expression-enhancing protein 5 [OS=Rattus norvegicus]	0.129241	-0.020237	NoDiff
P12369	cAMP-dependent protein kinase type II-beta regulatory subunit [OS=Rattus norvegicus]	0.129296	-0.016077	NoDiff
P55053	Fatty acid-binding protein, epidermal [OS=Rattus norvegicus]	0.129662	0.0484875	NoDiff
A0JPJ7	obg-like ATPase 1 [OS=Rattus norvegicus]	0.129937	-0.00462293	NoDiff
Q8K4G6	O-acetyl-ADP-ribose deacetylase MACROD1 [OS=Rattus norvegicus]	0.130514	-0.0205715	NoDiff
Q6P9U3	COMM domain-containing protein 3 [OS=Rattus norvegicus]	0.130768	-0.0434194	NoDiff
Q63358	Unconventional myosin-IXb [OS=Rattus norvegicus]	0.130938	-0.0270544	NoDiff
Q4L0E8	Regulator of G-protein signaling 18 [OS=Rattus norvegicus]	0.131027	-0.0488526	NoDiff
P18163	Long-chain-fatty-acid--CoA ligase 1 [OS=Rattus norvegicus]	0.131059	-0.0262423	NoDiff
Q6P799	Serine--tRNA ligase, cytoplasmic [OS=Rattus norvegicus]	0.132237	-0.00886346	NoDiff
P50279-1	Syntaxin-2 [OS=Rattus norvegicus]	0.132297	-0.0750615	NoDiff
Q9EPF2-1	Cell surface glycoprotein MUC18 [OS=Rattus norvegicus]	0.132742	0.0275574	NoDiff
O35115	Four and a half LIM domains protein 2 [OS=Rattus norvegicus]	0.132775	-0.0853686	NoDiff
P62329	Thymosin beta-4 [OS=Rattus norvegicus]	0.132914	-0.0456143	NoDiff
Q9WVK3	peroxisomal trans-2-enoyl-CoA reductase [OS=Rattus norvegicus]	0.133687	0.0255219	NoDiff
P35446	Spondin-1 [OS=Rattus norvegicus]	0.133922	-0.039541	NoDiff
P63074	Eukaryotic translation initiation factor 4E [OS=Rattus norvegicus]	0.134153	-0.0282609	NoDiff
P14173	aromatic-L-amino-acid decarboxylase [OS=Rattus norvegicus]	0.13433	0.0505081	NoDiff
Q5XIK8	CTD small phosphatase-like protein 2 [OS=Rattus norvegicus]	0.134401	0.0639702	NoDiff
P47860	ATP-dependent 6-phosphofructokinase, platelet type [OS=Rattus norvegicus]	0.134416	-0.00615283	NoDiff
Q9ES54	Nuclear protein localization protein 4 homolog [OS=Rattus norvegicus]	0.134717	-0.0345211	NoDiff
Q80WA4	RNA-binding protein Nova-1 [OS=Rattus norvegicus]	0.135033	-0.0342785	NoDiff
P16636	Protein-lysine 6-oxidase [OS=Rattus norvegicus]	0.13529	0.143236	NoDiff
Q99JE4	Ras-specific guanine nucleotide-releasing factor 2 [OS=Rattus norvegicus]	0.135602	-0.0464153	NoDiff
Q9EQN5	DNA-binding protein SMUBP-2 [OS=Rattus norvegicus]	0.135958	-0.0177812	NoDiff
Q63584	Transmembrane emp24 domain-containing protein 10 [OS=Rattus norvegicus]	0.137076	0.0242385	NoDiff
P63086	mitogen-activated protein kinase 1 [OS=Rattus norvegicus]	0.137333	-0.0281382	NoDiff
Q8K3X0	Protein CASC3 [OS=Rattus norvegicus]	0.13779	-0.0396401	NoDiff
P62193	26S protease regulatory subunit 4 [OS=Rattus norvegicus]	0.137848	0.0230589	NoDiff
Q5I0D6	Nostrin [OS=Rattus norvegicus]	0.137936	-0.138906	NoDiff
Q05961	2'-5'-oligoadenylate synthase 1A [OS=Rattus norvegicus]	0.138378	0.172658	NoDiff
P0DMW0	heat shock 70 kDa protein 1A [OS=Rattus norvegicus]	0.138844	0.00719383	NoDiff
P97570	85/88 kDa calcium-independent phospholipase A2 [OS=Rattus norvegicus]	0.139676	-0.0523541	NoDiff
P10860	Glutamate dehydrogenase 1, mitochondrial [OS=Rattus norvegicus]	0.139835	0.00567713	NoDiff
P17164	tissue alpha-L-fucosidase [OS=Rattus norvegicus]	0.140081	0.0623971	NoDiff
P50503	Hsc70-interacting protein [OS=Rattus norvegicus]	0.140409	0.0400382	NoDiff
Q68FR2	Bridging integrator 2 [OS=Rattus norvegicus]	0.140515	-0.0422266	NoDiff
P12368	cAMP-dependent protein kinase type II-alpha regulatory subunit [OS=Rattus norvegicus]	0.140563	-0.0136643	NoDiff
Q9JIL8	DNA repair protein Rad50 [OS=Rattus norvegicus]	0.140607	-0.0434657	NoDiff
P35572	insulin-like growth factor-binding protein 6 [OS=Rattus norvegicus]	0.141041	-0.065621	NoDiff
Q5PPF5	Zinc finger CCCH-type with G patch domain-containing protein [OS=Rattus norvegicus]	0.141479	-0.0482427	NoDiff
P35280	Ras-related protein Rab-8A [OS=Rattus norvegicus]	0.141503	-0.026445	NoDiff
Q5EB77	Ras-related protein Rab-18 [OS=Rattus norvegicus]	0.141884	0.0167486	NoDiff
Q9R0L4-1	Cullin-associated NEDD8-dissociated protein 2 [OS=Rattus norvegicus]	0.142269	-0.0383344	NoDiff
Q9R010	calcium and integrin-binding protein 1 [OS=Rattus norvegicus]	0.142281	0.0740281	NoDiff
B2GV05	RNA-binding protein 5 [OS=Rattus norvegicus]	0.142698	-0.045097	NoDiff
Q9EPB1	Dipeptidyl peptidase 2 [OS=Rattus norvegicus]	0.142923	0.0680622	NoDiff
P29826	Rano class II histocompatibility antigen, B-1 beta chain [OS=Rattus norvegicus]	0.143132	0.0624171	NoDiff
Q9JJ79	Cytoplasmic dynein 2 heavy chain 1 [OS=Rattus norvegicus]	0.143141	-0.0397563	NoDiff
Q4V8C8	Parafibromin [OS=Rattus norvegicus]	0.14322	-0.0663801	NoDiff
Q6AY53	deoxyhypusine synthase [OS=Rattus norvegicus]	0.143892	-0.024668	NoDiff
Q4FZU3	Nuclear speckle splicing regulatory protein 1 [OS=Rattus norvegicus]	0.143922	-0.0686562	NoDiff
P17077	60S ribosomal protein L9 [OS=Rattus norvegicus]	0.144139	0.0477856	NoDiff
O54923	Exocyst complex component 6 [OS=Rattus norvegicus]	0.144267	-0.03479	NoDiff
Q3T1J1	Eukaryotic translation initiation factor 5A-1 [OS=Rattus norvegicus]	0.144366	0.0125499	NoDiff
O54889	DNA-directed RNA polymerase I subunit RPA1 [OS=Rattus norvegicus]	0.144889	0.0531383	NoDiff
Q62638	Golgi apparatus protein 1 [OS=Rattus norvegicus]	0.145035	0.0220222	NoDiff
Q9WVR7	Protein phosphatase 1F [OS=Rattus norvegicus]	0.14613	0.0272246	NoDiff
Q794F9	4F2 cell-surface antigen heavy chain [OS=Rattus norvegicus]	0.146215	0.0480281	NoDiff
Q63210	Guanine nucleotide-binding protein subunit alpha-12 [OS=Rattus norvegicus]	0.146407	-0.110177	NoDiff
Q66H76	Paxillin [OS=Rattus norvegicus]	0.146507	-0.0207146	NoDiff
Q64122	Myosin regulatory light polypeptide 9 [OS=Rattus norvegicus]	0.147905	-0.0967915	NoDiff
Q9JI92	Syntenin-1 [OS=Rattus norvegicus]	0.147929	0.0327925	NoDiff
P08644-2	Isoform 2B of GTPase KRas [OS=Rattus norvegicus]	0.148015	-0.0980121	NoDiff
Q6P7A2	ubiquitin conjugation factor e4 a [OS=Rattus norvegicus]	0.148023	0.0303569	NoDiff
Q9QW07-3	Isoform C of 1-phosphatidylinositol 4,5-bisphosphate phosphodiesterase beta-4 [OS=Rattus norvegicus]	0.148271	-0.0701122	NoDiff
P14408-1	fumarate hydratase, mitochondrial [OS=Rattus norvegicus]	0.148461	0.0182398	NoDiff
D4A280	serine/threonine-protein kinase PAK 7 [OS=Rattus norvegicus]	0.148642	-0.0772816	NoDiff
Q5RKI0	WD repeat-containing protein 1 [OS=Rattus norvegicus]	0.148919	0.040257	NoDiff
Q63570	26S protease regulatory subunit 6B [OS=Rattus norvegicus]	0.149514	0.0278058	NoDiff
B0BNM1	NAD(P)H-hydrate epimerase [OS=Rattus norvegicus]	0.149729	0.0404079	NoDiff
P10868	guanidinoacetate N-methyltransferase [OS=Rattus norvegicus]	0.149801	-0.0501524	NoDiff
B0BNA9	CCR4-NOT transcription complex subunit 11 [OS=Rattus norvegicus]	0.150186	0.0210488	NoDiff
Q6Q0N0	Calsyntenin-1 [OS=Rattus norvegicus]	0.150523	-0.030427	NoDiff
Q5PQR4	Arginine/serine-rich coiled-coil protein 2 [OS=Rattus norvegicus]	0.150653	-0.0188971	NoDiff
P23928	Alpha-crystallin B chain [OS=Rattus norvegicus]	0.150741	-0.0363791	NoDiff
Q6AXQ5	2',5'-phosphodiesterase 12 [OS=Rattus norvegicus]	0.150795	-0.0146868	NoDiff
Q9JIX5	Chromodomain-helicase-dna-binding protein 8 [OS=Rattus norvegicus]	0.150882	-0.0469442	NoDiff
Q9WVA1	Mitochondrial import inner membrane translocase subunit Tim8 A [OS=Rattus norvegicus]	0.150955	-0.0213981	NoDiff
P20961	Plasminogen activator inhibitor 1 [OS=Rattus norvegicus]	0.15104	0.185489	NoDiff
Q63787-1	Phosphatidylinositol 3-kinase regulatory subunit alpha [OS=Rattus norvegicus]	0.151132	-0.0219018	NoDiff
A1L1J9	Lipase maturation factor 2 [OS=Rattus norvegicus]	0.151137	-0.0385136	NoDiff
O89049	Thioredoxin reductase 1, cytoplasmic [OS=Rattus norvegicus]	0.151491	0.0120172	NoDiff
Q5XI53	CDK2-associated and cullin domain-containing protein 1 [OS=Rattus norvegicus]	0.151705	-0.0351335	NoDiff
P07154	Cathepsin L1 [OS=Rattus norvegicus]	0.152132	0.0424038	NoDiff
P56522	NADPH:adrenodoxin oxidoreductase, mitochondrial [OS=Rattus norvegicus]	0.152845	-0.0544699	NoDiff
O35787	Kinesin-like protein KIF1C [OS=Rattus norvegicus]	0.154051	-0.0554116	NoDiff
Q4V8F4	Rab9 effector protein with Kelch motifs [OS=Rattus norvegicus]	0.154056	-0.0288592	NoDiff
Q5RK19	Vacuolar-sorting protein SNF8 [OS=Rattus norvegicus]	0.154639	0.0402113	NoDiff
O89000	Dihydropyrimidine dehydrogenase [NADP(+)] [OS=Rattus norvegicus]	0.154692	-0.0631552	NoDiff
Q5PQS6	protein SMG9 [OS=Rattus norvegicus]	0.154913	-0.0525786	NoDiff
Q03343	Adenylate cyclase type 6 [OS=Rattus norvegicus]	0.155083	0.0463058	NoDiff
Q9ESN0	Protein Niban [OS=Rattus norvegicus]	0.155633	-0.0177434	NoDiff
B5DFC8	Eukaryotic translation initiation factor 3 subunit C [OS=Rattus norvegicus]	0.156086	0.0253273	NoDiff
P11762	Galectin-1 [OS=Rattus norvegicus]	0.156304	0.0131497	NoDiff
P0C5Y8	Alsin [OS=Rattus norvegicus]	0.157358	-0.0609253	NoDiff
Q99MH9	Bardet-Biedl syndrome 2 protein homolog [OS=Rattus norvegicus]	0.15739	-0.0485575	NoDiff
Q99ND9	rwd domain-containing protein 1 [OS=Rattus norvegicus]	0.157569	-0.0474843	NoDiff
Q62902	Protein ERGIC-53 [OS=Rattus norvegicus]	0.157679	-0.0180018	NoDiff
Q66HH1	Beta-1,4-galactosyltransferase 4 [OS=Rattus norvegicus]	0.157968	-0.020349	NoDiff
Q64305	Pancreas transcription factor 1 subunit alpha [OS=Rattus norvegicus]	0.158179	0.0632411	NoDiff
Q75Q41	Mitochondrial import receptor subunit TOM22 homolog [OS=Rattus norvegicus]	0.158604	-0.0349818	NoDiff
Q9Z1W6-1	protein LYRIC [OS=Rattus norvegicus]	0.158734	0.036164	NoDiff
Q9ER24	Ataxin-10 [OS=Rattus norvegicus]	0.158974	-0.0128537	NoDiff
Q03344	ATPase inhibitor, mitochondrial [OS=Rattus norvegicus]	0.159429	-0.019014	NoDiff
B1H267	sorting nexin-5 [OS=Rattus norvegicus]	0.1597	0.0407698	NoDiff
Q6AYS7	aminoacylase-1A [OS=Rattus norvegicus]	0.159724	-0.0334238	NoDiff
Q9NQR8	NADH dehydrogenase [ubiquinone] 1 alpha subcomplex assembly factor 4 [OS=Rattus norvegicus]	0.160097	-0.0612289	NoDiff
D4A3K5	Histone H1.1 [OS=Rattus norvegicus]	0.160149	-0.0348803	NoDiff
O88794	Pyridoxine-5'-phosphate oxidase [OS=Rattus norvegicus]	0.161148	0.0373499	NoDiff
Q9EQR2	Alkyldihydroxyacetonephosphate synthase, peroxisomal [OS=Rattus norvegicus]	0.161633	0.0361705	NoDiff
Q9Z142	Transmembrane protein 33 [OS=Rattus norvegicus]	0.161876	0.0380345	NoDiff
O35293	Cytochrome P450 2F2 [OS=Rattus norvegicus]	0.161951	-0.0762548	NoDiff
P84817-2	Isoform 2 of Mitochondrial fission 1 protein [OS=Rattus norvegicus]	0.162292	0.00724445	NoDiff
P97526	Neurofibromin [OS=Rattus norvegicus]	0.162442	-0.0410193	NoDiff
P62747	Rho-related GTP-binding protein RhoB [OS=Rattus norvegicus]	0.162463	-0.0195874	NoDiff
D4A4T9	cysteine and histidine-rich domain-containing protein 1 [OS=Rattus norvegicus]	0.163646	-0.0214751	NoDiff
Q62848	ADP-ribosylation factor GTPase-activating protein 1 [OS=Rattus norvegicus]	0.163715	-0.104761	NoDiff
A2RUV9	Adipocyte enhancer-binding protein 1 [OS=Rattus norvegicus]	0.164023	0.0243345	NoDiff
Q5U2N3	Membrane-associated phosphatidylinositol transfer protein 1 [OS=Rattus norvegicus]	0.164048	0.072583	NoDiff
P17425	hydroxymethylglutaryl-CoA synthase, cytoplasmic [OS=Rattus norvegicus]	0.16436	0.089509	NoDiff
Q5EBA1	ATP-dependent RNA helicase SUPV3L1, mitochondrial [OS=Rattus norvegicus]	0.164823	0.0684533	NoDiff
Q4V892	Single Ig IL-1-related receptor [OS=Rattus norvegicus]	0.164854	-0.0545783	NoDiff
P09330	ribose-phosphate pyrophosphokinase 2 [OS=Rattus norvegicus]	0.165177	-0.0424997	NoDiff
Q5M876	N-acyl-aromatic-L-amino acid amidohydrolase (carboxylate-forming) [OS=Rattus norvegicus]	0.165188	0.0500216	NoDiff
P63155	Crooked neck-like protein 1 [OS=Rattus norvegicus]	0.16605	0.0391298	NoDiff
Q62599-1	Metastasis-associated protein MTA1 [OS=Rattus norvegicus]	0.16632	-0.0239585	NoDiff
Q7TP47	Heterogeneous nuclear ribonucleoprotein Q [OS=Rattus norvegicus]	0.166391	-0.0366919	NoDiff
Q6AXR4	Beta-hexosaminidase subunit beta [OS=Rattus norvegicus]	0.166811	0.0387296	NoDiff
P80299	Bifunctional epoxide hydrolase 2 [OS=Rattus norvegicus]	0.166886	0.0450284	NoDiff
A7VJC2-1	heterogeneous nuclear ribonucleoproteins A2/B1 [OS=Rattus norvegicus]	0.166995	-0.0138287	NoDiff
P30839	Fatty aldehyde dehydrogenase [OS=Rattus norvegicus]	0.167073	-0.00548662	NoDiff
P97576	GrpE protein homolog 1, mitochondrial [OS=Rattus norvegicus]	0.167361	-0.0389072	NoDiff
Q5XIR9	ubiquitin-associated domain-containing protein 1 [OS=Rattus norvegicus]	0.167442	0.0717627	NoDiff
Q9JLZ1-1	glutaredoxin-3 [OS=Rattus norvegicus]	0.168175	0.0493307	NoDiff
P62142	Serine/threonine-protein phosphatase PP1-beta catalytic subunit [OS=Rattus norvegicus]	0.168394	-0.0245314	NoDiff
Q9JL55	glycerophosphodiester phosphodiesterase 1 [OS=Rattus norvegicus]	0.168767	-0.024988	NoDiff
P29975	aquaporin-1 [OS=Rattus norvegicus]	0.16888	0.128275	NoDiff
Q62685	Oxysterols receptor LXR-alpha [OS=Rattus norvegicus]	0.169206	-0.0871315	NoDiff
P62703	40S ribosomal protein S4, X isoform [OS=Rattus norvegicus]	0.169691	0.0279579	NoDiff
Q9R0Z7	Alpha- and gamma-adaptin-binding protein p34 [OS=Rattus norvegicus]	0.170081	-0.0220303	NoDiff
Q6AYT7	Monoacylglycerol lipase ABHD12 [OS=Rattus norvegicus]	0.170157	-0.0216539	NoDiff
P47196	RAC-alpha serine/threonine-protein kinase [OS=Rattus norvegicus]	0.170682	-0.0175678	NoDiff
B0BNG0	ER membrane protein complex subunit 2 [OS=Rattus norvegicus]	0.170945	0.0243065	NoDiff
P49793	nuclear pore complex protein NUP98-NUP96 [OS=Rattus norvegicus]	0.171621	0.0483889	NoDiff
Q04970	GTPase NRas [OS=Rattus norvegicus]	0.172171	-0.0836602	NoDiff
P27321	Calpastatin [OS=Rattus norvegicus]	0.172221	0.0229127	NoDiff
P69478	Carbohydrate sulfotransferase 11 [OS=Rattus norvegicus]	0.172229	-0.0808232	NoDiff
Q8K3L6-1	GTPase IMAP family member 5 [OS=Rattus norvegicus]	0.172628	0.00990555	NoDiff
O88778	Protein bassoon [OS=Rattus norvegicus]	0.17317	-0.0681906	NoDiff
Q810U0	Coiled-coil domain-containing protein 50 [OS=Rattus norvegicus]	0.173597	-0.0274224	NoDiff
Q9Z330-1	DNA (cytosine-5)-methyltransferase 1 [OS=Rattus norvegicus]	0.173777	-0.0261527	NoDiff
Q5XIF6	Tubulin alpha-4A chain [OS=Rattus norvegicus]	0.174724	-0.0167907	NoDiff
P23441	Homeobox protein Nkx-2.1 [OS=Rattus norvegicus]	0.175137	-0.0889697	NoDiff
P51650-1	Succinate-semialdehyde dehydrogenase, mitochondrial [OS=Rattus norvegicus]	0.175164	-0.0556492	NoDiff
Q64617	Protein kinase C eta type [OS=Rattus norvegicus]	0.175203	0.0413927	NoDiff
Q62780	probable ATP-dependent RNA helicase DDX46 [OS=Rattus norvegicus]	0.17547	0.0103951	NoDiff
P51111	huntingtin [OS=Rattus norvegicus]	0.17627	0.0324725	NoDiff
Q9JHU5	Arfaptin-1 [OS=Rattus norvegicus]	0.176288	0.0372737	NoDiff
Q9JIT3	Transducin-like enhancer protein 3 [OS=Rattus norvegicus]	0.176618	0.0292388	NoDiff
P49744	Thrombospondin-4 [OS=Rattus norvegicus]	0.176689	0.0218359	NoDiff
Q02759	arachidonate 15-lipoxygenase [OS=Rattus norvegicus]	0.176698	0.0243756	NoDiff
P52504	NADH dehydrogenase [ubiquinone] iron-sulfur protein 6, mitochondrial [OS=Rattus norvegicus]	0.176935	-0.0356806	NoDiff
Q5U1X1	Oligoribonuclease, mitochondrial [OS=Rattus norvegicus]	0.177697	0.0175702	NoDiff
Q9WU70	Syntaxin-binding protein 5 [OS=Rattus norvegicus]	0.177768	0.0569352	NoDiff
P47942	Dihydropyrimidinase-related protein 2 [OS=Rattus norvegicus]	0.178353	0.012357	NoDiff
P70569	unconventional myosin-Vb [OS=Rattus norvegicus]	0.178647	-0.107459	NoDiff
Q5PQK1	septin-10 [OS=Rattus norvegicus]	0.179138	-0.0479182	NoDiff
Q4QQV3	Protein FAM162A [OS=Rattus norvegicus]	0.179447	-0.0655241	NoDiff
Q62785	28 kDa heat- and acid-stable phosphoprotein [OS=Rattus norvegicus]	0.179855	0.00662139	NoDiff
Q9EQT5	Tubulointerstitial nephritis antigen-like [OS=Rattus norvegicus]	0.180521	0.0516114	NoDiff
Q7TP48-2	Isoform 2 of Adipocyte plasma membrane-associated protein [OS=Rattus norvegicus]	0.18115	-0.0213894	NoDiff
Q6TXG9	Swi5-dependent recombination DNA repair protein 1 homolog [OS=Rattus norvegicus]	0.181213	-0.0358241	NoDiff
P09216	Protein kinase C epsilon type [OS=Rattus norvegicus]	0.18126	-0.0979628	NoDiff
Q8K4K5	Lethal(2) giant larvae protein homolog 1 [OS=Rattus norvegicus]	0.181284	-0.0857296	NoDiff
P0C0A1	Vacuolar protein-sorting-associated protein 25 [OS=Rattus norvegicus]	0.181854	-0.060801	NoDiff
Q4V8K2	Beta-catenin-like protein 1 [OS=Rattus norvegicus]	0.182232	-0.0501972	NoDiff
P52796	ephrin-B1 [OS=Rattus norvegicus]	0.182734	-0.0315081	NoDiff
P50123	Glutamyl aminopeptidase [OS=Rattus norvegicus]	0.183646	-0.0321716	NoDiff
Q68FY1	Nucleoporin NUP53 [OS=Rattus norvegicus]	0.183805	-0.0595763	NoDiff
Q6AYI5	Leucine-rich repeat protein SHOC-2 [OS=Rattus norvegicus]	0.183861	-0.0284049	NoDiff
Q569B7	RWD domain-containing protein 4 [OS=Rattus norvegicus]	0.184172	-0.0378042	NoDiff
P38983	40S ribosomal protein SA [OS=Rattus norvegicus]	0.184208	0.029667	NoDiff
P35284	Ras-related protein Rab-12 [OS=Rattus norvegicus]	0.184591	-0.0767949	NoDiff
Q66H68	RNA-binding protein 47 [OS=Rattus norvegicus]	0.185871	0.0317666	NoDiff
P58775-2	Isoform 2 of Tropomyosin beta chain [OS=Rattus norvegicus]	0.186422	-0.0343289	NoDiff
P0C2X9	Delta-1-pyrroline-5-carboxylate dehydrogenase, mitochondrial [OS=Rattus norvegicus]	0.186884	-0.00707624	NoDiff
Q4KLH4	Paraspeckle component 1 [OS=Rattus norvegicus]	0.187544	0.0297919	NoDiff
Q68FX1	mannose-6-phosphate isomerase [OS=Rattus norvegicus]	0.187894	0.0157605	NoDiff
P09117	Fructose-bisphosphate aldolase C [OS=Rattus norvegicus]	0.188488	-0.132516	NoDiff
Q3KR97	Brain-specific angiogenesis inhibitor 1-associated protein 2-like protein 1 [OS=Rattus norvegicus]	0.189255	-0.0386456	NoDiff
Q68FW7	Threonine--tRNA ligase, mitochondrial [OS=Rattus norvegicus]	0.189313	-0.133296	NoDiff
Q924C3	Ectonucleotide pyrophosphatase/phosphodiesterase family member 1 [OS=Rattus norvegicus]	0.189951	-0.0711013	NoDiff
P53767	Vascular endothelial growth factor receptor 1 [OS=Rattus norvegicus]	0.190218	0.0268168	NoDiff
Q99PF5	Far UPstream element-binding protein 2 [OS=Rattus norvegicus]	0.190509	-0.007661	NoDiff
Q9ES21	Phosphatidylinositide phosphatase SAC1 [OS=Rattus norvegicus]	0.190655	-0.00921051	NoDiff
P52632	Signal transducer and activator of transcription 5B [OS=Rattus norvegicus]	0.190984	-0.0204968	NoDiff
Q5SGE0	Leucine-rich PPR motif-containing protein, mitochondrial [OS=Rattus norvegicus]	0.191104	0.0115578	NoDiff
Q0VGK0	Gamma-aminobutyric acid receptor-associated protein-like 1 [OS=Rattus norvegicus]	0.191641	0.0492991	NoDiff
O54783	Choline/ethanolamine kinase [OS=Rattus norvegicus]	0.191646	0.0565089	NoDiff
Q3B7D0	Oxygen-dependent coproporphyrinogen-III oxidase, mitochondrial [OS=Rattus norvegicus]	0.192277	-0.0624495	NoDiff
Q62671	E3 ubiquitin-protein ligase UBR5 [OS=Rattus norvegicus]	0.194393	0.0730925	NoDiff
Q2TL32	e3 ubiquitin-protein ligase UBR4 [OS=Rattus norvegicus]	0.195249	0.0139668	NoDiff
Q4KM64	Protein jagunal homolog 1 [OS=Rattus norvegicus]	0.195352	-0.0601962	NoDiff
P18614	Integrin alpha-1 [OS=Rattus norvegicus]	0.195388	-0.0176342	NoDiff
Q04462	Valine--tRNA ligase [OS=Rattus norvegicus]	0.195772	-0.0311899	NoDiff
Q5RKH3	uncharacterized protein KIAA1143 homolog [OS=Rattus norvegicus]	0.196706	-0.0509092	NoDiff
Q99P63	calcium UPtake protein 2, mitochondrial [OS=Rattus norvegicus]	0.197123	-0.0127563	NoDiff
P18422	Proteasome subunit alpha type-3 [OS=Rattus norvegicus]	0.197343	0.0183771	NoDiff
Q6B345	protein S100-A11 [OS=Rattus norvegicus]	0.197631	0.015808	NoDiff
Q9WVS2	Probable tRNA N6-adenosine threonylcarbamoyltransferase [OS=Rattus norvegicus]	0.197882	-0.0539654	NoDiff
Q9R085	ubiquitin carboxyl-terminal hydrolase 15 [OS=Rattus norvegicus]	0.198487	0.0250101	NoDiff
Q811A3-2	Isoform 2 of Procollagen-lysine,2-oxoglutarate 5-dioxygenase 2 [OS=Rattus norvegicus]	0.198766	0.054976	NoDiff
Q7TP98	Interleukin enhancer-binding factor 2 [OS=Rattus norvegicus]	0.199177	0.0130848	NoDiff
Q641Y0	Dolichyl-diphosphooligosaccharide--protein glycosyltransferase 48 kDa subunit [OS=Rattus norvegicus]	0.199387	0.0426173	NoDiff
Q9Z269	vesicle-associated membrane protein-associated protein B [OS=Rattus norvegicus]	0.199983	-0.0910229	NoDiff
Q99N37	Rho GTPase-activating protein 17 [OS=Rattus norvegicus]	0.200289	-0.0181056	NoDiff
Q62703	Reticulocalbin-2 [OS=Rattus norvegicus]	0.200391	0.0260352	NoDiff
P09495	Tropomyosin alpha-4 chain [OS=Rattus norvegicus]	0.200479	-0.0306637	NoDiff
Q9R189	Protein unc-13 homolog D [OS=Rattus norvegicus]	0.201231	-0.0246095	NoDiff
Q71TY3	40S ribosomal protein S27 [OS=Rattus norvegicus]	0.201772	-0.0334238	NoDiff
P18292	Prothrombin [OS=Rattus norvegicus]	0.201772	-0.0169778	NoDiff
Q6AXU3	Interferon-stimulated 20 kDa exonuclease-like 2 [OS=Rattus norvegicus]	0.201867	-0.0567198	NoDiff
P97839	Disks large-associated protein 4 [OS=Rattus norvegicus]	0.201997	-0.0299259	NoDiff
Q8R431	monoglyceride lipase [OS=Rattus norvegicus]	0.202556	-0.0178348	NoDiff
O35824	DnaJ homolog subfamily A member 2 [OS=Rattus norvegicus]	0.20289	0.0196564	NoDiff
P38062	methionine aminopeptidase 2 [OS=Rattus norvegicus]	0.202919	0.0195729	NoDiff
P18265	Glycogen synthase kinase-3 alpha [OS=Rattus norvegicus]	0.203003	-0.104563	NoDiff
O08619	Coagulation factor XIII A chain [OS=Rattus norvegicus]	0.203493	-0.107798	NoDiff
P0C1Q3	Lysophosphatidylcholine acyltransferase 2 [OS=Rattus norvegicus]	0.203616	0.0551472	NoDiff
Q5PQN1	Probable E3 ubiquitin-protein ligase HERC4 [OS=Rattus norvegicus]	0.203711	0.0507128	NoDiff
O35814	stress-induced-phosphoprotein 1 [OS=Rattus norvegicus]	0.203883	0.00296178	NoDiff
Q5XI32	F-actin-capping protein subunit beta [OS=Rattus norvegicus]	0.203883	0.0130324	NoDiff
Q9QYV0-1	Disintegrin and metalloproteinase domain-containing protein 15 [OS=Rattus norvegicus]	0.204461	-0.137228	NoDiff
Q5XII9	Mitochondrial fission regulator 1-like [OS=Rattus norvegicus]	0.205147	-0.0763758	NoDiff
A1L112	WD repeat-containing protein 55 [OS=Rattus norvegicus]	0.206122	-0.0173078	NoDiff
B5DFC9	Nidogen-2 [OS=Rattus norvegicus]	0.207063	-0.0139801	NoDiff
P01946	Hemoglobin subunit alpha-1/2 [OS=Rattus norvegicus]	0.207072	-0.0212067	NoDiff
P62501	TSC22 domain family protein 1 [OS=Rattus norvegicus]	0.2075	0.0902023	NoDiff
P0C643	RAS guanyl-releasing protein 2 [OS=Rattus norvegicus]	0.207628	-0.0653196	NoDiff
Q62931	Golgi SNAP receptor complex member 1 [OS=Rattus norvegicus]	0.208253	-0.036136	NoDiff
Q9EQH5-2	Isoform 2 of C-terminal-binding protein 2 [OS=Rattus norvegicus]	0.208255	-0.0123657	NoDiff
Q02356	AMP deaminase 2 [OS=Rattus norvegicus]	0.20863	-0.0293705	NoDiff
P13676	Acylamino-acid-releasing enzyme [OS=Rattus norvegicus]	0.209021	-0.0140791	NoDiff
Q63603	Dedicator of cytokinesis protein 9 [OS=Rattus norvegicus]	0.209088	-0.0188532	NoDiff
P11030	acyl-CoA-binding protein [OS=Rattus norvegicus]	0.209864	0.0166547	NoDiff
O35568	EGF-containing fibulin-like extracellular matrix protein 1 [OS=Rattus norvegicus]	0.209983	-0.0206802	NoDiff
O35796	Complement component 1 Q subcomponent-binding protein, mitochondrial [OS=Rattus norvegicus]	0.210088	0.14566	NoDiff
Q08849	Syntaxin-3 [OS=Rattus norvegicus]	0.21073	0.0836567	NoDiff
Q03555-3	Isoform 2 of Gephyrin [OS=Rattus norvegicus]	0.21151	0.0307803	NoDiff
Q4FZU4	ADAMTS-like protein 4 [OS=Rattus norvegicus]	0.211635	-0.0680609	NoDiff
P97584	Prostaglandin reductase 1 [OS=Rattus norvegicus]	0.211673	0.024559	NoDiff
P85834	elongation factor Tu, mitochondrial [OS=Rattus norvegicus]	0.21179	-0.0103096	NoDiff
Q62771	Signal transducer and activator of transcription 5A [OS=Rattus norvegicus]	0.211918	0.0351494	NoDiff
P97531	Cdc42-interacting protein 4 [OS=Rattus norvegicus]	0.212662	-0.0367782	NoDiff
P50442	glycine amidinotransferase, mitochondrial [OS=Rattus norvegicus]	0.212663	0.0228726	NoDiff
Q6QI89	Mortality factor 4-like protein 2 [OS=Rattus norvegicus]	0.212791	0.0429796	NoDiff
P97519	Hydroxymethylglutaryl-CoA lyase, mitochondrial [OS=Rattus norvegicus]	0.21303	-0.0347484	NoDiff
Q99P99	Histone deacetylase 4 [OS=Rattus norvegicus]	0.213045	-0.150016	NoDiff
B2GV52	Biogenesis of lysosome-related organelles complex 1 subunit 5 [OS=Rattus norvegicus]	0.213067	-0.0535531	NoDiff
Q62698	Cytoplasmic dynein 1 light intermediate chain 2 [OS=Rattus norvegicus]	0.213397	-0.0135418	NoDiff
P10247-1	H-2 class II histocompatibility antigen gamma chain [OS=Rattus norvegicus]	0.213688	0.0530147	NoDiff
Q7TP36	Protein Shroom2 [OS=Rattus norvegicus]	0.213998	-0.0277942	NoDiff
Q4AE70	Histone-arginine methyltransferase CARM1 [OS=Rattus norvegicus]	0.214112	0.0369121	NoDiff
P13635	Ceruloplasmin [OS=Rattus norvegicus]	0.214542	0.0066969	NoDiff
P56603	Secretory carrier-associated membrane protein 1 [OS=Rattus norvegicus]	0.214846	0.0195581	NoDiff
P0C152	Meckelin [OS=Rattus norvegicus]	0.215076	-0.0521637	NoDiff
A2RRU4	Sterol regulatory element-binding protein cleavage-activating protein [OS=Rattus norvegicus]	0.215276	-0.0519065	NoDiff
Q63569	26S protease regulatory subunit 6A [OS=Rattus norvegicus]	0.215535	-0.00721436	NoDiff
Q80WL2	Bystin [OS=Rattus norvegicus]	0.215771	0.0481447	NoDiff
Q5S6T3	Isoprenoid synthase domain-containing protein [OS=Rattus norvegicus]	0.215781	-0.0393272	NoDiff
Q01714	Transcription factor Sp1 [OS=Rattus norvegicus]	0.216302	0.0521531	NoDiff
D4AD37	Inositol monophosphatase 3 [OS=Rattus norvegicus]	0.216592	0.00724283	NoDiff
Q499N3	WD repeat-containing protein 18 [OS=Rattus norvegicus]	0.217011	0.0622637	NoDiff
Q02589	[Protein ADP-ribosylarginine] hydrolase [OS=Rattus norvegicus]	0.21804	0.0477561	NoDiff
A0FKI7-3	Isoform 3 of Acyl-CoA-binding domain-containing protein 5 [OS=Rattus norvegicus]	0.218134	-0.0621717	NoDiff
Q5XI97	Alanyl-tRNA editing protein Aarsd1 [OS=Rattus norvegicus]	0.218472	0.0088066	NoDiff
B5DFA1	TBC1 domain family member 2A [OS=Rattus norvegicus]	0.219381	-0.0541767	NoDiff
P48004-2	Isoform RC6-IS of Proteasome subunit alpha type-7 [OS=Rattus norvegicus]	0.219584	0.0213557	NoDiff
P97694	Cytohesin-1 [OS=Rattus norvegicus]	0.219897	-0.040281	NoDiff
Q4V8C2	Centromere/kinetochore protein zw10 homolog [OS=Rattus norvegicus]	0.219975	0.0259441	NoDiff
Q4QR99	Queuine tRNA-ribosyltransferase [OS=Rattus norvegicus]	0.220154	-0.0430849	NoDiff
A8WCF8	Tumor protein p63-regulated gene 1-like protein [OS=Rattus norvegicus]	0.221371	-0.0186452	NoDiff
Q68FQ0	T-complex protein 1 subunit epsilon [OS=Rattus norvegicus]	0.221501	0.00358183	NoDiff
P08460	Nidogen-1 [OS=Rattus norvegicus]	0.221612	0.0414454	NoDiff
Q6PCT3	Tumor protein D54 [OS=Rattus norvegicus]	0.221997	0.021729	NoDiff
Q75Q40	Mitochondrial import receptor subunit TOM40 homolog [OS=Rattus norvegicus]	0.222135	-0.03472	NoDiff
Q80ZG1	Synembryn-A [OS=Rattus norvegicus]	0.222564	-0.0335583	NoDiff
Q8K1Q0	glycylpeptide N-tetradecanoyltransferase 1 [OS=Rattus norvegicus]	0.223448	-0.00972202	NoDiff
P35281	ras-related protein rab-10 [OS=Rattus norvegicus]	0.223926	0.0289172	NoDiff
Q10743	Disintegrin and metalloproteinase domain-containing protein 10 [OS=Rattus norvegicus]	0.224428	-0.04089	NoDiff
P42123	L-lactate dehydrogenase B chain [OS=Rattus norvegicus]	0.225232	-0.0168181	NoDiff
Q9WTV0	Prolactin regulatory element-binding protein [OS=Rattus norvegicus]	0.225303	0.0233893	NoDiff
Q3T1K5	F-actin-capping protein subunit alpha-2 [OS=Rattus norvegicus]	0.225653	0.0356507	NoDiff
Q9WUD9-2	Isoform 2 of Proto-oncogene tyrosine-protein kinase Src [OS=Rattus norvegicus]	0.225658	-0.0242284	NoDiff
Q6AY63	ADP-sugar pyrophosphatase [OS=Rattus norvegicus]	0.226061	-0.0149587	NoDiff
Q71S46	ATP synthase F(0) complex subunit C3, mitochondrial [OS=Rattus norvegicus]	0.226422	-0.0216172	NoDiff
Q4V8C3	Echinoderm microtubule-associated protein-like 1 [OS=Rattus norvegicus]	0.227571	-0.018791	NoDiff
P55266	Double-stranded RNA-specific adenosine deaminase [OS=Rattus norvegicus]	0.227633	0.0154924	NoDiff
B2GV71	NADH dehydrogenase [ubiquinone] 1 alpha subcomplex assembly factor 5 [OS=Rattus norvegicus]	0.228339	0.0649134	NoDiff
Q05982	Nucleoside diphosphate kinase A [OS=Rattus norvegicus]	0.228371	0.0671245	NoDiff
Q498R7	UPF0587 protein C1orf123 homolog [OS=Rattus norvegicus]	0.228544	0.0220463	NoDiff
P50282	Matrix metalloproteinase-9 [OS=Rattus norvegicus]	0.229078	0.0245875	NoDiff
P62907	60S ribosomal protein L10A [OS=Rattus norvegicus]	0.229501	-0.0130439	NoDiff
Q6TLK4	Rho GTPase-activating protein 27 [OS=Rattus norvegicus]	0.230404	-0.016828	NoDiff
Q6AXN0	UBA-like domain-containing protein 1 [OS=Rattus norvegicus]	0.231098	-0.0498901	NoDiff
Q6TUG0	DnaJ homolog subfamily B member 11 [OS=Rattus norvegicus]	0.231303	-0.0165151	NoDiff
Q4V8B0-1	Oxidation resistance protein 1 [OS=Rattus norvegicus]	0.23131	0.0628302	NoDiff
Q63531	Ribosomal protein S6 kinase alpha-1 [OS=Rattus norvegicus]	0.231323	0.0132856	NoDiff
Q562B5	Serine/threonine-protein phosphatase Pgam5, mitochondrial [OS=Rattus norvegicus]	0.233053	0.0227256	NoDiff
P17955	nuclear pore glycoprotein p62 [OS=Rattus norvegicus]	0.233228	-0.00780011	NoDiff
P16086	Spectrin alpha chain, non-erythrocytic 1 [OS=Rattus norvegicus]	0.233594	0.00400442	NoDiff
Q8K4M9	Oxysterol-binding protein-related protein 1 [OS=Rattus norvegicus]	0.233928	0.0316296	NoDiff
Q5GFD9	protein IMPACT [OS=Rattus norvegicus]	0.234387	-0.036929	NoDiff
Q5RK27	Solute carrier family 12 member 7 [OS=Rattus norvegicus]	0.235066	0.0407208	NoDiff
Q5U4E6	Golgin subfamily A member 4 [OS=Rattus norvegicus]	0.235505	0.0976495	NoDiff
Q08420	Extracellular sUPeroxide dismutase [Cu-Zn] [OS=Rattus norvegicus]	0.235732	-0.0456415	NoDiff
G3V9R8	Heterogeneous nuclear ribonucleoprotein C [OS=Rattus norvegicus]	0.235955	0.00994903	NoDiff
Q9WVB1	Ras-related protein Rab-6A [OS=Rattus norvegicus]	0.236364	0.0153232	NoDiff
Q1JU68	Eukaryotic translation initiation factor 3 subunit A [OS=Rattus norvegicus]	0.23663	-0.00851771	NoDiff
O88658	Kinesin-like protein KIF1B [OS=Rattus norvegicus]	0.236757	-0.0817648	NoDiff
Q9WVH8	Fibulin-5 [OS=Rattus norvegicus]	0.236901	-0.0145889	NoDiff
O54772	SWI/SNF-related matrix-associated actin-dependent regulator of chromatin subfamily D member 2 [OS=Rattus norvegicus]	0.239669	0.00960507	NoDiff
Q6IN36-1	WAS/WASL-interacting protein family member 1 [OS=Rattus norvegicus]	0.240672	0.0401456	NoDiff
P62076	mitochondrial import inner membrane translocase subunit TIM13 [OS=Rattus norvegicus]	0.24084	0.0206761	NoDiff
Q6AYB4	Heat shock 70 kDa protein 14 [OS=Rattus norvegicus]	0.24174	0.0594071	NoDiff
P26644	Beta-2-glycoprotein 1 [OS=Rattus norvegicus]	0.241878	-0.0263625	NoDiff
P56558	UDP-N-acetylglucosamine--peptide N-acetylglucosaminyltransferase 110 kDa subunit [OS=Rattus norvegicus]	0.242258	0.0379914	NoDiff
Q8K581	Thioredoxin domain-containing protein 9 [OS=Rattus norvegicus]	0.242342	0.0346533	NoDiff
P97535	Phospholipase A1 member A [OS=Rattus norvegicus]	0.243227	0.0504762	NoDiff
Q561R9	Beta-lactamase-like protein 2 [OS=Rattus norvegicus]	0.244441	-0.0191007	NoDiff
P39052-2	Isoform 2 of Dynamin-2 [OS=Rattus norvegicus]	0.246265	0.0100419	NoDiff
Q704E8	ATP-binding cassette sub-family B member 7, mitochondrial [OS=Rattus norvegicus]	0.248278	-0.054227	NoDiff
Q6P6T5	Occludin [OS=Rattus norvegicus]	0.248581	0.0290714	NoDiff
Q62696	Disks large homolog 1 [OS=Rattus norvegicus]	0.248695	0.0130953	NoDiff
P0C5H9	Mesencephalic astrocyte-derived neurotrophic factor [OS=Rattus norvegicus]	0.248779	0.0135063	NoDiff
Q05764-1	Beta-adducin [OS=Rattus norvegicus]	0.248907	-0.0375879	NoDiff
Q3MIE4	Synaptic vesicle membrane protein VAT-1 homolog [OS=Rattus norvegicus]	0.24903	0.0114798	NoDiff
P35427	60S ribosomal protein L13a [OS=Rattus norvegicus]	0.249064	-0.0152269	NoDiff
Q07266-1	drebrin [OS=Rattus norvegicus]	0.249179	-0.0245099	NoDiff
P18445	60S ribosomal protein L27a [OS=Rattus norvegicus]	0.249216	-0.0291701	NoDiff
O35303-6	Isoform 6 of Dynamin-1-like protein [OS=Rattus norvegicus]	0.249353	-0.0220033	NoDiff
Q9EQV6	Tripeptidyl-peptidase 1 [OS=Rattus norvegicus]	0.249611	-0.0699602	NoDiff
P12007	Isovaleryl-CoA dehydrogenase, mitochondrial [OS=Rattus norvegicus]	0.250188	-0.00659249	NoDiff
P35571	Glycerol-3-phosphate dehydrogenase, mitochondrial [OS=Rattus norvegicus]	0.250232	0.0228966	NoDiff
Q9QXY4	opioid growth factor receptor [OS=Rattus norvegicus]	0.250396	0.0821654	NoDiff
P19511	ATP synthase F(0) complex subunit B1, mitochondrial [OS=Rattus norvegicus]	0.250542	-0.0185729	NoDiff
P13383	Nucleolin [OS=Rattus norvegicus]	0.252557	0.0262482	NoDiff
Q4KLN7	ADP-ribosylation factor GTPase-activating protein 3 [OS=Rattus norvegicus]	0.252591	0.0346081	NoDiff
Q9Z1P2	Alpha-actinin-1 [OS=Rattus norvegicus]	0.253404	0.0171478	NoDiff
P97700	Mitochondrial 2-oxoglutarate/malate carrier protein [OS=Rattus norvegicus]	0.253462	-0.0232903	NoDiff
P26453-1	Basigin [OS=Rattus norvegicus]	0.254871	-0.0102639	NoDiff
Q5PQQ2	WW domain-binding protein 11 [OS=Rattus norvegicus]	0.255792	-0.00459575	NoDiff
P20767	Ig lambda-2 chain C region [OS=Rattus norvegicus]	0.256563	0.0191466	NoDiff
B4F777	High mobility groUP nucleosome-binding domain-containing protein 5 [OS=Rattus norvegicus]	0.257147	-0.0312053	NoDiff
Q6AYG5	Ethylmalonyl-CoA decarboxylase [OS=Rattus norvegicus]	0.2573	0.0476115	NoDiff
Q641W4	Replication factor C subunit 2 [OS=Rattus norvegicus]	0.257341	0.0124865	NoDiff
P53565	Homeobox protein cut-like 1 [OS=Rattus norvegicus]	0.257538	-0.0235111	NoDiff
P84092	AP-2 complex subunit mu [OS=Rattus norvegicus]	0.258474	-0.0331601	NoDiff
Q6MGD0	Protein CutA [OS=Rattus norvegicus]	0.259188	0.0208827	NoDiff
Q642G4	Peroxisomal membrane protein PEX14 [OS=Rattus norvegicus]	0.25921	0.0262058	NoDiff
Q6AZ50	ubiquitin-like-conjugating enzyme ATG3 [OS=Rattus norvegicus]	0.260988	0.0124524	NoDiff
Q62753	Syntaxin-binding protein 2 [OS=Rattus norvegicus]	0.262108	-0.018376	NoDiff
Q9WUL0	DNA topoisomerase 1 [OS=Rattus norvegicus]	0.262141	0.00492796	NoDiff
Q6AXQ4-1	Myotubularin [OS=Rattus norvegicus]	0.26305	-0.0324288	NoDiff
Q6TEK3	Vitamin K epoxide reductase complex subunit 1-like protein 1 [OS=Rattus norvegicus]	0.263434	-0.0341819	NoDiff
P34926	Microtubule-associated protein 1A [OS=Rattus norvegicus]	0.264107	-0.0363527	NoDiff
P63035	Cytohesin-2 [OS=Rattus norvegicus]	0.264516	0.0589808	NoDiff
Q5BJN8	Protein SDE2 homolog [OS=Rattus norvegicus]	0.264583	0.0141214	NoDiff
Q66H80	Coatomer subunit delta [OS=Rattus norvegicus]	0.265446	0.0167057	NoDiff
Q5U2Y3	MAGUK p55 subfamily member 7 [OS=Rattus norvegicus]	0.265589	-0.0181583	NoDiff
P02466	Collagen alpha-2(I) chain [OS=Rattus norvegicus]	0.266225	-0.029337	NoDiff
P13233	2',3'-cyclic-nucleotide 3'-phosphodiesterase [OS=Rattus norvegicus]	0.266306	-0.032146	NoDiff
[truncated: 791 more rows]

## Sheet: YQGYJD Model
ID	Pvalu	logFC	sign
P11980-1	4.36e-05	-0.112281	DOWN
Q63610-1	4.7e-05	0.180825	UP
P15865	6.33e-05	0.0511311	NoDiff
Q8VHF5	7.23e-05	-0.0485823	NoDiff
D3ZUQ0	8.31e-05	0.0592442	NoDiff
Q66HL2	9.41e-05	0.0599852	NoDiff
P04182	0.000106354	-0.155008	DOWN
P35434	0.000139819	0.110226	UP
P04692-2	0.000145794	0.187431	UP
Q9EPH2	0.000195344	0.240862	UP
Q62736	0.000196765	0.0937236	NoDiff
B2GUZ1	0.000205976	-0.0378833	NoDiff
O35814	0.000222468	0.0844945	NoDiff
P08010	0.000253536	-0.0815661	NoDiff
Q5XI99	0.000260941	0.0850736	NoDiff
P02466	0.000268189	0.520368	UP
P63219	0.000269288	0.0926599	NoDiff
P02454	0.000277207	0.342792	UP
P83871	0.000291082	0.0525484	NoDiff
Q9WUW3	0.000291116	0.143589	UP
P11505-1	0.000297309	0.0153782	NoDiff
Q66HA4-2	0.000301759	0.063652	NoDiff
P02764	0.000364095	-0.0873592	NoDiff
B0BN94	0.000378541	0.0788506	NoDiff
Q9Z2L0	0.000384246	0.0184066	NoDiff
Q792H5-4	0.000405141	-0.0273532	NoDiff
P62997	0.000405483	0.032796	NoDiff
Q9Z1A5	0.000410049	-0.0642166	NoDiff
Q63610-2	0.000450058	0.135132	UP
P12075	0.000465808	0.0298276	NoDiff
P52555	0.000482782	0.0444935	NoDiff
P17955	0.00049247	0.0985215	NoDiff
Q32Q06	0.000499779	-0.0412718	NoDiff
P06238	0.000510396	-0.0438058	NoDiff
Q8R424	0.000526462	-0.0480523	NoDiff
Q9WVK7	0.000562199	-0.0560682	NoDiff
P27321	0.000611713	0.138098	UP
O35820	0.000629376	0.122971	UP
P17559	0.000653915	0.0856313	NoDiff
P48973	0.000688943	-0.0524536	NoDiff
Q63802	0.000700666	0.210093	UP
Q925G1	0.000711377	0.0845293	NoDiff
Q9JHU5	0.000736073	-0.0542546	NoDiff
Q80X08	0.000757054	0.130473	UP
P52925	0.000768692	0.0882848	NoDiff
P45592	0.000773881	0.0436744	NoDiff
P13084	0.000788831	0.12824	UP
B2RYI0	0.000801443	-0.0981637	NoDiff
P07895	0.000847494	-0.0801086	NoDiff
P31430	0.000853869	-0.0606482	NoDiff
P11980-2	0.000898787	-0.0352705	NoDiff
F1M3L7	0.000911	0.0783034	NoDiff
Q6AXS5	0.000916524	0.121169	UP
P26453-1	0.000918731	0.0703406	NoDiff
A0JPJ7	0.000940046	-0.0590999	NoDiff
P04642	0.000966835	-0.0446141	NoDiff
Q642C0	0.000995005	0.0806962	NoDiff
P07150	0.00101383	0.0294225	NoDiff
Q5XIM5	0.00105652	0.206704	UP
P51607	0.00109849	-0.0532379	NoDiff
Q10728-1	0.00114316	0.0757838	NoDiff
Q5XI73	0.00115492	-0.0256826	NoDiff
P15800	0.00115801	0.130679	UP
P63029	0.00116993	0.100061	UP
P05197	0.00118489	-0.0262751	NoDiff
P08427	0.00118961	0.148117	UP
Q5U301	0.00120248	0.0891082	NoDiff
P17764	0.00122313	-0.0184453	NoDiff
Q78ZR5	0.00122493	0.191371	UP
Q6P9Z6	0.00123397	-0.0457376	NoDiff
O55012	0.00125739	0.0227772	NoDiff
P82471	0.00129142	-0.0255163	NoDiff
Q6AXU4	0.00129603	-0.0653971	NoDiff
P62329	0.0013085	0.374351	UP
P17475	0.00133692	-0.0562986	NoDiff
P40307	0.00136055	-0.0577483	NoDiff
Q63041	0.0013671	-0.0306855	NoDiff
P08082	0.00136733	0.116023	UP
P16638	0.00139079	-0.0366468	NoDiff
P14141	0.00140113	-0.102652	DOWN
P05065	0.00147358	-0.0331601	NoDiff
P52303	0.00151351	-0.0363808	NoDiff
P60711	0.00153433	-0.0183608	NoDiff
Q63189	0.00158554	0.15342	UP
P02696	0.00158554	-0.0518581	NoDiff
P62718	0.001605	-0.0367692	NoDiff
Q9EQS0	0.00161914	-0.0650147	NoDiff
Q64119-2	0.00163229	0.10453	UP
Q568Y3	0.00163961	0.0139072	NoDiff
P40241	0.00164837	0.0230952	NoDiff
Q4V8H8	0.00166182	-0.0184194	NoDiff
P63102	0.00167067	-0.0344401	NoDiff
Q62930	0.00172247	0.0399303	NoDiff
Q5XID0	0.00172707	0.245084	UP
P61959	0.00175402	0.0828456	NoDiff
P09811	0.00175558	-0.0562189	NoDiff
Q63663	0.00175744	-0.0390679	NoDiff
P62161	0.0017623	0.112598	UP
P27139	0.00182554	-0.0684137	NoDiff
Q6AXU7	0.0018593	-0.0709284	NoDiff
Q8K3F3	0.0019387	0.144616	UP
B5DEH2	0.00194564	0.0233187	NoDiff
P62853	0.00197487	0.0449351	NoDiff
P06399	0.00197554	-0.0142809	NoDiff
P08081-2	0.00198455	0.157703	UP
P43244	0.00200898	0.0559189	NoDiff
Q9QYL8	0.00201385	-0.0655254	NoDiff
P62268	0.0020399	0.0519936	NoDiff
O55096	0.00204801	-0.0777907	NoDiff
P24268	0.0020563	-0.0733677	NoDiff
A0JPM9	0.00211412	0.0553619	NoDiff
P04692-8	0.00212096	0.145094	UP
Q56A18-4	0.00222423	0.0474059	NoDiff
O88280	0.00224215	0.0728286	NoDiff
Q66HR0	0.00225502	0.0561945	NoDiff
O35509	0.00226472	-0.0318661	NoDiff
Q07205	0.00228614	0.0234611	NoDiff
O70277	0.00228781	0.0124308	NoDiff
P18437	0.00230065	0.114124	UP
P26644	0.00230196	0.0507088	NoDiff
P11348	0.00230388	-0.0413927	NoDiff
Q6QGW5	0.00231528	0.0567433	NoDiff
D3ZBN0	0.00234543	0.098866	NoDiff
P83732	0.00239456	0.0457575	NoDiff
P10860	0.0024325	-0.0231679	NoDiff
Q01986	0.00251761	-0.0218684	NoDiff
P51635	0.002526	-0.0573327	NoDiff
Q5U318	0.00252933	0.0949187	NoDiff
Q5U2R7	0.00253906	0.174352	UP
P04916	0.00256892	0.0266937	NoDiff
Q6TQE1-2	0.00258199	0.102422	UP
Q6AYZ1	0.00258394	-0.0465436	NoDiff
P84083	0.00258461	-0.12888	DOWN
Q924K2	0.00259376	0.0357206	NoDiff
Q6P7D4	0.00259482	-0.0481974	NoDiff
O08590	0.00261796	-0.052997	NoDiff
P13668	0.00263888	0.106224	UP
Q6VV72	0.00264255	0.0263518	NoDiff
P18266	0.00269324	0.00782862	NoDiff
P11030	0.00270349	0.0376802	NoDiff
Q63495	0.00277248	0.0396229	NoDiff
P18420	0.00277972	-0.0487554	NoDiff
P62755	0.00287804	0.0346131	NoDiff
P04157	0.002915	0.0264473	NoDiff
P0C6P7	0.00296487	-0.392271	DOWN
O35783	0.0029737	0.11951	UP
P58775-2	0.00301142	0.150528	UP
Q80ZG5	0.00306279	0.0336162	NoDiff
D3ZQF9	0.00308907	0.166733	UP
P97519	0.00309748	-0.0368014	NoDiff
P52944	0.00311234	0.0463613	NoDiff
O54772	0.00313461	-0.0231924	NoDiff
P16296	0.00313826	0.133448	UP
F1LMZ8	0.00315238	-0.0625321	NoDiff
Q99068	0.00316643	0.0818636	NoDiff
Q5M820	0.00317864	0.153902	UP
P14046	0.0031876	-0.0269416	NoDiff
Q499N6	0.00320169	0.067815	NoDiff
Q642A5	0.00321641	0.0457382	NoDiff
Q9ES72	0.00322019	0.122021	UP
P49911	0.00322681	0.0916565	NoDiff
Q9JHY8	0.00323428	0.118955	UP
P39052-2	0.003239	-0.0702684	NoDiff
Q4KLL0	0.00333034	0.0490943	NoDiff
P49134	0.00334795	0.041307	NoDiff
O35986	0.00337385	0.0371134	NoDiff
P30839	0.00341181	-0.0492801	NoDiff
P16617	0.00343147	-0.0446105	NoDiff
Q80U96	0.00344235	-0.0342487	NoDiff
P02651	0.00350793	0.0348931	NoDiff
Q9WV78	0.00351877	0.0409005	NoDiff
Q8K585	0.00352789	0.16631	UP
Q66H85	0.00361835	0.223282	UP
Q9EPJ0	0.00363033	0.108054	UP
P12785	0.00363241	-0.0331137	NoDiff
Q91V33	0.00365447	0.0241994	NoDiff
O88453	0.00367764	0.0688384	NoDiff
P04644	0.00367783	0.047793	NoDiff
Q9Z2J4-1	0.00368994	0.0985811	NoDiff
Q03626-1	0.00373464	-0.029804	NoDiff
P50411	0.0037418	0.0966257	NoDiff
Q5U312-2	0.0037443	0.0325196	NoDiff
Q5PQN4	0.00376069	0.0717155	NoDiff
Q03343	0.00378387	-0.134811	DOWN
Q920G2	0.00380343	0.0661499	NoDiff
Q9QYW0	0.00380681	0.0553588	NoDiff
O88767	0.00381782	-0.0338057	NoDiff
Q7TP17-2	0.00382916	0.095423	NoDiff
P55159	0.00383584	-0.0123504	NoDiff
Q4KM62	0.00384526	0.118501	UP
P05712	0.00384603	-0.0843545	NoDiff
B0BN56	0.00385541	0.150922	UP
Q8VIJ5	0.00386331	-0.0414794	NoDiff
P04550	0.00386531	0.231399	UP
Q8R4T5	0.00398925	0.163639	UP
P04041	0.00399104	-0.0458531	NoDiff
P18211	0.00400129	-0.205282	DOWN
Q6MG08	0.00401845	0.0258108	NoDiff
Q63413	0.00402495	-0.0427333	NoDiff
Q63716	0.00403321	-0.0422988	NoDiff
P63018	0.00414637	-0.0475554	NoDiff
Q5U4F3	0.00415661	0.0822147	NoDiff
Q9WUD9-2	0.00417763	-0.0295942	NoDiff
P05371	0.00427426	0.101442	UP
Q9WVA1	0.00429547	0.132602	UP
Q8VHU4	0.0042974	-0.0122649	NoDiff
Q6AXU6	0.00430938	0.325988	UP
O88761	0.00432551	-0.0594573	NoDiff
P06302	0.00434792	0.217996	UP
Q5XIG8	0.00436577	-0.0114625	NoDiff
Q6TA25	0.00437054	0.0250711	NoDiff
P41123	0.00437054	0.026	NoDiff
P63312	0.00440007	0.331011	UP
Q5PQP1	0.00440716	0.0538031	NoDiff
P35248	0.00446656	0.0930991	NoDiff
Q9Z1E1-1	0.00447141	0.0838857	NoDiff
F1MA98	0.00448338	0.0288382	NoDiff
Q9R063-1	0.00451595	-0.0777499	NoDiff
P25809	0.00452314	0.111358	UP
Q62835	0.00455225	0.0871323	NoDiff
P38650	0.0045961	-0.0194356	NoDiff
Q6AYH6	0.00460106	0.128761	UP
Q66HA6	0.00460724	-0.0436028	NoDiff
P24473	0.00461697	-0.0756327	NoDiff
Q9ERB4	0.00462879	0.0228057	NoDiff
P04904	0.00463149	-0.0368441	NoDiff
Q5EGY4	0.00463227	-0.10042	DOWN
P63088-2	0.00464668	-0.0655227	NoDiff
P19945	0.00464999	-0.0225186	NoDiff
P10888	0.00465287	0.0369033	NoDiff
Q63798	0.00465993	-0.0721519	NoDiff
P97546-2	0.00468816	0.0649142	NoDiff
Q9JLJ3	0.00475018	-0.0375831	NoDiff
Q4KMA2	0.00477089	-0.047568	NoDiff
P81795	0.00479867	-0.0302561	NoDiff
Q6P6V0	0.00484666	-0.090313	NoDiff
F1LNI5	0.00484817	0.0527335	NoDiff
Q62785	0.00485624	0.0968702	NoDiff
A1L134	0.00487383	0.0269206	NoDiff
P97578	0.00493923	0.134871	UP
P42676	0.00496964	-0.0518657	NoDiff
P46844	0.00500631	-0.0480957	NoDiff
Q6P734	0.00517283	-0.0609784	NoDiff
Q2PS20	0.00520937	0.139974	UP
Q9EPH8	0.00526955	-0.0462731	NoDiff
P25977	0.00528024	0.0254156	NoDiff
P17702	0.00530888	0.0712885	NoDiff
P29266	0.00533195	-0.0219442	NoDiff
Q99PF5	0.0053539	0.0274533	NoDiff
Q6AY80	0.00535828	-0.0671343	NoDiff
P15684	0.00536414	0.0177142	NoDiff
P46462	0.00536468	-0.0249356	NoDiff
Q04400	0.00536988	-0.164552	DOWN
P01835	0.00544335	0.0315338	NoDiff
P61751	0.00545356	-0.0663152	NoDiff
Q08013	0.00549727	0.0614336	NoDiff
Q9QXQ0	0.0056177	-0.0167161	NoDiff
Q66H88	0.00561775	0.152619	UP
O09171	0.00571859	-0.160613	DOWN
P69060	0.00576593	-0.051242	NoDiff
Q9WUQ1	0.00578927	0.0533376	NoDiff
O70257	0.00580598	0.0707968	NoDiff
O70377	0.00582659	0.0960729	NoDiff
Q6RUV5	0.00583357	0.0174112	NoDiff
Q68FQ0	0.00584406	-0.019143	NoDiff
B0BNI5	0.00585429	0.109948	UP
Q4V7F2	0.00594325	0.0590902	NoDiff
Q66H39	0.00596262	0.0946298	NoDiff
Q8R431	0.00600239	-0.0294333	NoDiff
Q6PEC1	0.00600851	0.0968297	NoDiff
Q6MG51	0.00601041	0.0651365	NoDiff
Q3KRD5	0.00603606	0.0380607	NoDiff
Q66HA8	0.00611627	0.0157244	NoDiff
P08649	0.00612772	-0.0373642	NoDiff
P83006	0.0061433	-0.083777	NoDiff
Q3SWT0	0.00615031	0.0421168	NoDiff
Q91Y81	0.00617502	-0.0276297	NoDiff
P52296	0.00630074	-0.0294397	NoDiff
Q63627	0.00631513	-0.0355458	NoDiff
Q5FVC2	0.00633306	0.0477331	NoDiff
Q6AYD3	0.00634703	-0.0189553	NoDiff
P47820-1	0.0063498	-0.0347916	NoDiff
P27605	0.00635859	-0.0712111	NoDiff
Q5BJK8	0.00640438	0.0961261	NoDiff
P06760	0.00642719	-0.0874258	NoDiff
Q5PPN5	0.00643482	0.0573355	NoDiff
O35244	0.00648709	-0.0454154	NoDiff
Q66H84	0.00649982	-0.0469781	NoDiff
Q5U2Y6	0.00655121	0.0394141	NoDiff
Q63302	0.0065752	0.0587282	NoDiff
Q5BJP3	0.00659923	-0.0541331	NoDiff
P23785	0.00671043	0.205476	UP
P20759	0.00678895	0.0437271	NoDiff
Q5XI41	0.00680672	0.0869556	NoDiff
P01805	0.00686282	-0.0568561	NoDiff
Q07936-2	0.00686738	0.0251315	NoDiff
Q62715	0.00689096	0.124987	UP
Q05962	0.00690316	0.0341692	NoDiff
Q9QYN5	0.00696007	0.0537155	NoDiff
P19643	0.00697909	0.0169689	NoDiff
O35824	0.00699761	-0.0276218	NoDiff
Q6PCU2	0.00700576	-0.0231679	NoDiff
P63035	0.00703227	-0.110341	DOWN
B1WBW4	0.00707953	-0.0512816	NoDiff
P17220	0.0070847	-0.0367076	NoDiff
P14942	0.00718861	-0.0627946	NoDiff
P28023	0.00729682	0.0487536	NoDiff
Q6RY07	0.00734256	-0.0759378	NoDiff
P09495	0.00736475	0.198547	UP
P0C0A9	0.00742203	0.0273522	NoDiff
P18576	0.00746656	0.0532144	NoDiff
P50137	0.00747326	-0.0306942	NoDiff
P02401	0.00749527	0.0790564	NoDiff
Q03344	0.00760469	0.112229	UP
Q1JU68	0.0076172	0.0359368	NoDiff
P05765	0.00762788	0.00641037	NoDiff
Q5U2Y3	0.00764208	-0.0439129	NoDiff
Q5XIM9	0.00764916	-0.0305496	NoDiff
Q5FWS6-1	0.0076502	0.110155	UP
Q63416	0.00765409	-0.0326293	NoDiff
P11762	0.00767507	0.0706858	NoDiff
P11517	0.00768176	-0.028459	NoDiff
P16446	0.00777512	-0.0348348	NoDiff
P52631	0.00778173	-0.0444914	NoDiff
Q63507	0.00779824	0.0329674	NoDiff
Q00438-1	0.00787071	-0.0417721	NoDiff
P63159	0.00788488	0.0551718	NoDiff
Q1AAU6	0.00789987	0.0403356	NoDiff
Q8K3X0	0.0079039	0.162849	UP
Q6AXN0	0.00793426	0.197633	UP
O35806	0.00796348	0.0648804	NoDiff
Q80W92	0.00797136	-0.0303648	NoDiff
P20762	0.00799181	0.0158489	NoDiff
P61980	0.00799843	0.0733504	NoDiff
P0C2X9	0.00801625	-0.0278029	NoDiff
B2GUZ5	0.00802002	-0.0595361	NoDiff
P35572	0.00808665	0.110013	UP
Q9Z1H9	0.00809564	0.0512874	NoDiff
P29534	0.00816605	0.0508152	NoDiff
P10760	0.00819696	-0.0619266	NoDiff
Q62639	0.00820748	-0.0380373	NoDiff
P34058	0.00832572	-0.0253232	NoDiff
P59722	0.00833034	0.0654282	NoDiff
Q63862-3	0.00833987	0.145462	UP
P50503	0.00835987	0.0401061	NoDiff
P06866-1	0.0084184	-0.0266299	NoDiff
D4AAT7	0.00850272	-0.0663886	NoDiff
Q9JLN4	0.00853514	0.0698591	NoDiff
Q66H74	0.00861368	-0.0785813	NoDiff
Q80WL2	0.00864401	-0.0466275	NoDiff
G3V645	0.00864835	-0.0200532	NoDiff
P31000	0.00867486	-0.0109954	NoDiff
O35263	0.00870643	-0.0331488	NoDiff
P21571	0.00871939	0.164265	UP
Q6AYY8	0.00877397	-0.0356437	NoDiff
Q6AYP7	0.00884039	-0.0935277	NoDiff
Q63569	0.00888299	-0.0140465	NoDiff
P02262	0.00888299	-0.0300725	NoDiff
P47245-2	0.00888439	-0.0477805	NoDiff
Q5PQR4	0.00891588	0.0427117	NoDiff
Q9JHL4-3	0.00892378	0.051834	NoDiff
Q6B345	0.00893274	0.0170333	NoDiff
Q6PCT3	0.00897076	0.0545246	NoDiff
P20673	0.00901196	-0.0593506	NoDiff
P59924	0.00904225	0.141253	UP
Q6P6T1	0.0090504	-0.0512803	NoDiff
Q4KM73	0.00906927	0.030957	NoDiff
P11884	0.00909092	-0.0289941	NoDiff
P04797	0.00911929	-0.0187754	NoDiff
Q712U5-1	0.00915279	0.0675871	NoDiff
O35889-1	0.00920284	0.0364619	NoDiff
D4AD37	0.00921142	-0.0442224	NoDiff
D3ZYR1	0.00924013	0.0258532	NoDiff
Q3ZU82	0.00925735	0.0628859	NoDiff
P24587	0.00928652	0.0826218	NoDiff
Q63028	0.00928842	0.0183077	NoDiff
P61954	0.00933697	0.0667113	NoDiff
Q9ES40	0.00940428	-0.120327	DOWN
P62986	0.00945606	0.214773	UP
Q8CGS5	0.00953664	0.0429369	NoDiff
Q80VX4	0.00957096	0.113437	UP
Q9WU49	0.00961987	0.0733049	NoDiff
D4A3K5	0.00967227	0.0553174	NoDiff
F1LRS8	0.00970883	0.0489121	NoDiff
P30009	0.00982933	0.140361	UP
P20761	0.00985842	0.0464251	NoDiff
Q99N37	0.00988242	-0.0132507	NoDiff
P85973	0.00992328	-0.0640173	NoDiff
P62260	0.00992784	-0.0364461	NoDiff
Q6P7Q4	0.0100041	-0.0286767	NoDiff
Q64060	0.0100779	-0.0236252	NoDiff
P62864	0.010101	0.0707968	NoDiff
Q566E5	0.0101035	-0.0314399	NoDiff
Q4G050	0.0101302	0.0536896	NoDiff
F1LSG8	0.0101575	-0.0686353	NoDiff
P20595	0.0102643	0.112121	UP
P43278	0.0102772	0.0348666	NoDiff
O89046	0.0103432	0.0314039	NoDiff
Q6JE36	0.0104405	-0.0437374	NoDiff
P05982	0.0104658	-0.0929595	NoDiff
P63164	0.0106097	-0.0359794	NoDiff
O70196	0.0106099	-0.0683602	NoDiff
P50408	0.0106715	0.0680471	NoDiff
P85968	0.0106843	-0.0374807	NoDiff
P15083	0.0107465	0.0246794	NoDiff
Q6P7A9	0.0107569	-0.0812853	NoDiff
P30349	0.0107744	-0.068947	NoDiff
P63074	0.0108245	-0.0425445	NoDiff
P57113	0.0109142	-0.0728442	NoDiff
P20760	0.0109485	-0.0396526	NoDiff
P31044	0.0110872	-0.0370873	NoDiff
P20280	0.0110972	0.00895869	NoDiff
Q06000	0.0111076	-0.0739566	NoDiff
Q5XFW8	0.0111964	-0.0351811	NoDiff
P85970	0.0112137	-0.0658143	NoDiff
P53534	0.0112539	-0.0263728	NoDiff
P61107	0.0112701	-0.0716635	NoDiff
Q09167	0.011298	0.106831	UP
B2RYM5	0.0113282	-0.0495627	NoDiff
P48004-2	0.0113929	-0.0414978	NoDiff
Q68FS1	0.0114592	-0.0318355	NoDiff
P62752	0.0115176	0.0258836	NoDiff
Q9WUF4	0.0115259	0.026318	NoDiff
P24368	0.0116338	-0.0228484	NoDiff
P35704	0.0116503	-0.05488	NoDiff
Q5BJW5	0.0116878	0.121833	UP
P56603	0.0117403	-0.0334168	NoDiff
P04638	0.011776	0.180277	UP
Q4G009	0.0118017	-0.046652	NoDiff
Q6UPR8	0.0118112	0.181308	UP
Q63560	0.0118382	0.0588745	NoDiff
P01026	0.0119854	-0.019504	NoDiff
P63140	0.0120739	0.204009	UP
P85834	0.0121511	-0.0355438	NoDiff
M0RC99	0.0121876	0.0251915	NoDiff
Q63357	0.0121994	-0.0197998	NoDiff
O88480	0.0122157	-0.0754034	NoDiff
P12527	0.0122391	-0.0487956	NoDiff
Q00566-2	0.0122474	0.042571	NoDiff
Q4V8C5-1	0.0123643	0.129848	UP
P11442	0.0125149	-0.0181786	NoDiff
Q5RKI1	0.0125231	-0.0432392	NoDiff
D4A7N1	0.0126686	0.0555554	NoDiff
Q6MG88	0.0127364	0.155379	UP
P09034	0.0127412	-0.0344751	NoDiff
D3ZBE5	0.0128093	-0.0441008	NoDiff
P15129	0.0128422	-0.0332701	NoDiff
Q71UE8	0.0128751	0.0162598	NoDiff
Q920J4	0.0129113	-0.0457389	NoDiff
Q5I0L7	0.0129937	-0.0678474	NoDiff
Q66H86	0.0130401	0.0573253	NoDiff
P62246	0.0130596	-0.0400538	NoDiff
P22062	0.0131104	-0.0240719	NoDiff
P05942	0.0132509	0.0353774	NoDiff
P46413	0.013265	-0.040297	NoDiff
Q63619	0.0132672	0.0173599	NoDiff
Q64240	0.0132799	0.0547038	NoDiff
Q9WUH4	0.0133726	0.0173779	NoDiff
Q923V8	0.013419	0.0330716	NoDiff
P55770	0.0134214	0.0209295	NoDiff
O35264	0.0135577	-0.130365	DOWN
O35142	0.0135796	-0.039713	NoDiff
P02761	0.0135896	-0.175347	DOWN
P86173	0.0136061	-0.0309973	NoDiff
Q9JI03	0.0136762	0.507905	UP
P13601	0.0137341	-0.160088	DOWN
P83645	0.0139148	-0.0469706	NoDiff
P08289	0.0139432	0.0549369	NoDiff
Q62703	0.0139807	0.0846319	NoDiff
O35763	0.0140535	-0.0256575	NoDiff
Q5M9G3	0.0140535	0.0516953	NoDiff
P60123	0.0142073	-0.0302907	NoDiff
P62025	0.0142615	0.0474448	NoDiff
Q4V7C6	0.0142823	-0.0349516	NoDiff
Q5I0D1	0.014284	-0.028669	NoDiff
Q5M7T9	0.0143264	-0.177617	DOWN
Q6AYA1	0.0144909	0.0426951	NoDiff
Q9EQT5	0.014574	0.135007	UP
O08679	0.0146015	-0.0413235	NoDiff
P47860	0.0146222	-0.0386747	NoDiff
Q63083	0.0146448	0.0525498	NoDiff
Q498R3	0.0147199	0.0912449	NoDiff
P62982	0.0147614	-0.0160639	NoDiff
Q9EPV5	0.0148264	0.037506	NoDiff
Q27W02	0.0148429	-0.0345292	NoDiff
P23514	0.0148838	-0.0337397	NoDiff
P12711	0.0149327	-0.0411688	NoDiff
O88553	0.0149993	0.0560444	NoDiff
P19637	0.0150391	0.0539963	NoDiff
Q3B8Q1	0.0150474	-0.0146864	NoDiff
Q9JI92	0.0151607	-0.0652621	NoDiff
Q5FVL6	0.0152145	0.0384888	NoDiff
A2RRT9	0.0152539	0.0460549	NoDiff
Q9ER34	0.0152825	-0.0308139	NoDiff
Q5XIW8	0.0152834	0.0611226	NoDiff
P85515	0.0153491	0.0643517	NoDiff
O09175	0.0153595	-0.0609841	NoDiff
Q07014	0.0153846	0.0230362	NoDiff
Q641Y5	0.0154148	-0.0285555	NoDiff
P48500	0.0154733	-0.0169761	NoDiff
F1M707	0.0155265	-0.0755008	NoDiff
P55314	0.0155303	0.060398	NoDiff
Q641X8	0.0155455	-0.0652936	NoDiff
P01015	0.0156871	-0.0508698	NoDiff
Q5RKH3	0.0157055	0.24182	UP
P22509	0.0157272	0.0284143	NoDiff
Q7TQ94	0.0157785	-0.0446831	NoDiff
Q5XIJ6	0.0157892	0.0204432	NoDiff
P19356-1	0.0158802	-0.0263289	NoDiff
P97573	0.0159461	-0.0264929	NoDiff
Q5FVM4	0.0160298	0.0295629	NoDiff
O35094	0.0161664	0.0186089	NoDiff
Q06606	0.0161941	-0.0648003	NoDiff
Q6P7S1	0.0162286	-0.0198024	NoDiff
P49791	0.016253	0.0366919	NoDiff
P07943	0.0162722	-0.0315652	NoDiff
O08839	0.0163032	0.0212705	NoDiff
Q9WTT2	0.0163266	0.0488117	NoDiff
Q66HF9	0.0164179	0.140903	UP
P51647	0.0164266	-0.0398344	NoDiff
P12749	0.0164827	0.0288045	NoDiff
Q5RK19	0.0165059	-0.054552	NoDiff
P62425	0.0165628	0.014999	NoDiff
Q568Z6	0.0165671	0.0121876	NoDiff
P23457	0.0165801	-0.0612228	NoDiff
P56574	0.016618	-0.0253095	NoDiff
P47942	0.0166798	-0.037056	NoDiff
Q64428	0.0167523	-0.0383744	NoDiff
Q9JJ19	0.0167842	0.0699699	NoDiff
Q64268	0.0168984	-0.106187	DOWN
P14408-1	0.0169841	-0.0477076	NoDiff
P20417	0.0170505	-0.0684574	NoDiff
Q9EQP5	0.0170663	-0.0392946	NoDiff
Q7TQ16	0.0170728	-0.0508159	NoDiff
Q5M7V8	0.0170783	0.0634043	NoDiff
P08934-1	0.0170852	0.0949151	NoDiff
Q80ZG1	0.0171362	-0.0283438	NoDiff
O35274	0.017199	0.0739361	NoDiff
P36201	0.0172971	0.029976	NoDiff
Q5PQP4	0.0173314	0.0597682	NoDiff
Q5U2R0	0.0174682	-0.0203656	NoDiff
P08009	0.0174767	-0.075825	NoDiff
P48508	0.0175109	-0.0736667	NoDiff
Q02253	0.0175361	-0.0366133	NoDiff
Q64566-2	0.0175911	-0.0567818	NoDiff
Q62969	0.0176197	-0.0415832	NoDiff
Q4KM35	0.017641	-0.0340903	NoDiff
Q9R1T5	0.017694	-0.0350971	NoDiff
Q8K1P7	0.017721	0.0364271	NoDiff
Q920F5-1	0.0177433	-0.0860516	NoDiff
P35559	0.0177955	-0.0838139	NoDiff
P97571	0.0178655	-0.0280521	NoDiff
Q5BK81	0.0178923	-0.0439132	NoDiff
Q3T1J9	0.0181193	-0.0550382	NoDiff
Q6P6T5	0.0181319	0.0775547	NoDiff
Q641Y2	0.0181341	-0.0292415	NoDiff
Q9WTV5	0.0182093	0.0539438	NoDiff
Q9EQR2	0.0182818	0.0565515	NoDiff
Q5XIP6	0.0183509	-0.0555097	NoDiff
P09456	0.0183575	0.017434	NoDiff
P21744	0.0184774	0.0780531	NoDiff
P50279-1	0.0185036	0.07971	NoDiff
Q9JJP9	0.0186497	0.0397295	NoDiff
Q4G075	0.0186569	-0.126817	DOWN
Q2LC84-1	0.0186789	0.0481907	NoDiff
Q5U300	0.0187176	-0.0319071	NoDiff
Q68FR6	0.0187271	-0.0395167	NoDiff
P13676	0.0187582	-0.0607841	NoDiff
Q9ES67	0.0189032	0.0265959	NoDiff
A2RRU1	0.0189802	-0.021295	NoDiff
Q920P0	0.0189967	-0.0550143	NoDiff
Q9WVH8	0.0190208	0.0292177	NoDiff
Q63186	0.0190341	0.065317	NoDiff
Q8R4C0	0.0190508	0.0301676	NoDiff
Q9Z1Z6	0.0190639	-0.0328129	NoDiff
P70645	0.0191973	-0.0430127	NoDiff
D3ZCL3	0.0192374	0.0927314	NoDiff
Q5RKG2	0.0192592	0.0613151	NoDiff
O08587	0.0193172	0.0406078	NoDiff
P82808	0.0193444	-0.0740132	NoDiff
Q80Z29	0.0194995	-0.0325785	NoDiff
P02770	0.0195031	-0.0131006	NoDiff
Q7TQ20	0.0195061	0.0600776	NoDiff
Q4FZU6	0.0195099	-0.0188975	NoDiff
P48199	0.0195886	-0.0749432	NoDiff
Q5U317	0.0196679	0.0782454	NoDiff
Q4KLG2	0.0197691	0.00889242	NoDiff
Q6PDV7	0.0197691	-0.00879282	NoDiff
P32577	0.0198588	-0.024908	NoDiff
Q9WUJ3	0.019916	0.0917611	NoDiff
P52873	0.0199248	-0.0356164	NoDiff
Q5BJN8	0.0199474	0.140965	UP
Q8K3K4	0.0199956	-0.038726	NoDiff
O88989	0.0200015	-0.0689682	NoDiff
Q63617	0.0200027	-0.0304396	NoDiff
Q6AY19	0.0200076	-0.126286	DOWN
Q04940	0.0200549	0.0436352	NoDiff
Q6BBI8	0.0202094	-0.0519682	NoDiff
O08984	0.0203667	-0.0405434	NoDiff
Q9JMB5	0.0203822	0.118011	UP
P14668	0.0204745	0.0286089	NoDiff
P05370	0.0204769	-0.0467165	NoDiff
O35112	0.0204894	0.0302022	NoDiff
Q4KM98	0.0205936	0.021389	NoDiff
Q5I0K8	0.0206044	0.0469605	NoDiff
Q5U2Q3	0.0207833	0.00952519	NoDiff
Q08163	0.0208715	-0.0552655	NoDiff
Q6AYT0	0.0209661	-0.112206	DOWN
Q9Z340-1	0.0209903	0.0361586	NoDiff
P27653	0.0210049	-0.0281931	NoDiff
Q9Z1A6	0.0210119	0.0203205	NoDiff
Q6AYH5	0.0210465	0.0152968	NoDiff
Q5BK62	0.0211094	-0.0762274	NoDiff
P21272	0.0213983	0.0331711	NoDiff
A8WCF8	0.0214215	0.0322507	NoDiff
Q4KLK9	0.0214609	0.0990082	NoDiff
Q75Q40	0.0214628	-0.0079216	NoDiff
P86411	0.0215636	0.0829742	NoDiff
P28077	0.0215704	-0.0466016	NoDiff
P22985	0.0215944	-0.0202282	NoDiff
Q5U3Y0	0.0216423	0.112968	UP
P62912	0.0216759	0.0491904	NoDiff
P30835	0.0216791	-0.0446376	NoDiff
P18298	0.0218446	-0.0359852	NoDiff
P08932	0.0218541	0.0424619	NoDiff
Q62952-2	0.0218733	-0.0244947	NoDiff
Q7TMA5	0.021928	-0.0619843	NoDiff
Q4V898	0.0220409	-0.0345255	NoDiff
Q792I0	0.0220983	0.0373151	NoDiff
Q9QX79	0.0221854	0.0395245	NoDiff
Q8R4Z9	0.022368	-0.0636163	NoDiff
P05943	0.0224449	0.0824295	NoDiff
P18418	0.022522	-0.0156256	NoDiff
O08719	0.0226073	0.0789562	NoDiff
Q62667	0.0226711	-0.0268459	NoDiff
Q6AYN2	0.022672	0.0800608	NoDiff
Q5FVR7	0.0227339	-0.064478	NoDiff
Q5XIU5	0.0227426	0.114068	UP
Q5PQV5	0.0227444	0.0312441	NoDiff
Q3T1J1	0.0227505	0.0394506	NoDiff
Q01460	0.0228352	-0.0821263	NoDiff
P39052	0.022847	-0.0176911	NoDiff
Q5XI72	0.022923	0.0434841	NoDiff
Q62713	0.0229615	0.23167	UP
Q62871-3	0.023098	0.128934	UP
P21670	0.0231747	-0.0511943	NoDiff
P20059	0.023203	-0.0182394	NoDiff
Q5I0D7	0.023203	-0.0366342	NoDiff
Q6AZ50	0.0233699	0.0338025	NoDiff
G3V6S8	0.0233915	0.0642434	NoDiff
Q6P799	0.0234118	-0.0239291	NoDiff
P62961	0.0234135	0.0441385	NoDiff
Q6Q7Y5	0.0235091	-0.0369675	NoDiff
Q5M9F8	0.0235112	-0.057548	NoDiff
P62738	0.0236003	-0.0204806	NoDiff
P27791-1	0.0237619	-0.0248974	NoDiff
P10252	0.0239471	0.0133862	NoDiff
Q99372	0.0239929	0.0418045	NoDiff
P12346-1	0.0240356	-0.00668429	NoDiff
Q6AY46	0.0241723	-0.0671742	NoDiff
P21531	0.0241803	0.0127302	NoDiff
Q5EAN7	0.0243216	0.121255	UP
Q6AXR4	0.0243251	-0.0385412	NoDiff
P21913	0.0243687	0.0207565	NoDiff
P47853	0.0244091	-0.0189567	NoDiff
P11250	0.0244158	0.048514	NoDiff
Q9ESV1	0.0244565	0.083602	NoDiff
Q4QRB2	0.0244732	0.0896073	NoDiff
Q8CHN3	0.0245579	0.267056	UP
Q63010	0.0245771	-0.0432904	NoDiff
P97710	0.0246803	0.0425772	NoDiff
P13265	0.0247345	-0.109522	DOWN
P04937-1	0.0247478	0.0234521	NoDiff
P52759	0.0248081	-0.0755854	NoDiff
Q5FWT7	0.0248374	-0.0522772	NoDiff
P62909	0.0248798	-0.0409548	NoDiff
Q5PQQ2	0.0250167	0.0388301	NoDiff
P40112	0.0251642	-0.0705425	NoDiff
Q8K585-2	0.0252658	0.109121	UP
P25886	0.0253378	0.0417229	NoDiff
Q5I0E7	0.0253429	-0.0215158	NoDiff
P60892	0.0253466	-0.0190495	NoDiff
Q9QX72	0.0254698	0.0528502	NoDiff
P25286	0.0254726	0.0277035	NoDiff
P09215-1	0.0255194	-0.013116	NoDiff
Q5RK09	0.0255489	0.0143167	NoDiff
Q6AY25	0.0255579	0.0650697	NoDiff
Q5FVQ7	0.0256715	0.209585	UP
P97633-2	0.0257044	-0.0873666	NoDiff
Q1HAQ0	0.0257147	0.0598329	NoDiff
Q6P777	0.0257839	-0.029715	NoDiff
Q9WTV1	0.026019	-0.0262648	NoDiff
Q5NDL0	0.0260501	-0.03919	NoDiff
P61983	0.0261175	-0.0236337	NoDiff
P62919	0.0261175	0.0246762	NoDiff
P38652	0.0261762	-0.0182496	NoDiff
O55006	0.0262343	0.0493285	NoDiff
Q66H71	0.0262923	-0.0191577	NoDiff
Q9Z2X5	0.0263144	0.0743611	NoDiff
P97608	0.0263324	-0.0084797	NoDiff
P00388	0.026362	-0.0262856	NoDiff
P36372	0.0264225	-0.060313	NoDiff
Q3MIE4	0.0265269	-0.0326074	NoDiff
Q91XS8	0.026592	0.0914734	NoDiff
Q6AY09	0.0266778	0.0385846	NoDiff
P69527	0.0267008	-0.111608	DOWN
P32089	0.026823	0.0143795	NoDiff
P36876	0.0269152	-0.0711146	NoDiff
Q63279	0.0270905	-0.0353793	NoDiff
Q8VHV8	0.0272383	-0.0300386	NoDiff
Q5XIF5	0.0273119	-0.0594804	NoDiff
O35077	0.0274636	-0.0373677	NoDiff
P23347	0.0274885	0.0801792	NoDiff
P62076	0.0275043	-0.0376145	NoDiff
P42930	0.0275307	0.0132744	NoDiff
Q4V8K5	0.027566	-0.0383067	NoDiff
Q498S8	0.0275993	0.0547939	NoDiff
P50475	0.0276276	-0.03942	NoDiff
Q6P686	0.0276757	0.0433476	NoDiff
O70351	0.0278787	-0.0333033	NoDiff
Q91ZN1	0.027896	-0.0258177	NoDiff
Q5BJP2	0.0279099	0.130194	UP
P10959	0.0279396	-0.0247358	NoDiff
P27274	0.0281869	0.026708	NoDiff
P0DMW0	0.0282359	-0.0156452	NoDiff
Q68FQ7	0.0282789	0.0326358	NoDiff
Q5I0L4	0.0283236	-0.0231849	NoDiff
O08837	0.0283267	0.0551135	NoDiff
Q9ES21	0.0283344	-0.00703838	NoDiff
P62634	0.0283529	0.10835	UP
Q6DGG1	0.0283866	-0.0287091	NoDiff
P25409	0.0284953	-0.0385197	NoDiff
P81155	0.0285172	0.0231679	NoDiff
P63004	0.0285653	-0.043529	NoDiff
Q62826-1	0.0285816	0.01065	NoDiff
Q8VIF7	0.0288993	-0.034907	NoDiff
Q9QW30	0.0290075	0.218278	UP
P04905	0.029236	-0.0355072	NoDiff
P86182	0.0292949	-0.0191236	NoDiff
Q00918	0.029317	0.127976	UP
Q498U4	0.0294855	0.0564621	NoDiff
P70470	0.0296436	-0.0308166	NoDiff
P62890	0.029772	0.0425193	NoDiff
Q5XXR3	0.0300556	-0.0356544	NoDiff
Q63514	0.0301536	0.0121589	NoDiff
D4A208	0.0302029	0.0489053	NoDiff
Q99JE4	0.0302791	0.0964838	NoDiff
O88514	0.0302819	0.0409334	NoDiff
P07632	0.0303026	0.0207644	NoDiff
O88281	0.0303049	0.125459	UP
Q05175	0.0304074	0.0721164	NoDiff
Q62967	0.030509	-0.109144	DOWN
P10960	0.0305207	0.0335747	NoDiff
P97532	0.0305479	-0.0127964	NoDiff
Q07984	0.0305857	0.141943	UP
O35821	0.0306656	0.0122046	NoDiff
P67779	0.0307679	0.0475713	NoDiff
Q4KM31	0.0308256	0.0805436	NoDiff
Q00729	0.0308396	0.111936	UP
Q5M887	0.030846	0.0303658	NoDiff
P84100	0.0308694	0.0308007	NoDiff
Q5RJQ4	0.0309424	-0.0267707	NoDiff
P29315	0.030964	-0.0132301	NoDiff
P23358	0.031004	-0.0214216	NoDiff
B1H222	0.031112	0.02781	NoDiff
Q6EV70	0.0311124	-0.0581149	NoDiff
P41777	0.0311681	0.0679636	NoDiff
Q4V7C7	0.0312697	-0.017628	NoDiff
Q9Z0V5	0.0312966	-0.0523881	NoDiff
P24155	0.0313066	-0.0462681	NoDiff
O35165	0.0313125	0.0548105	NoDiff
P70501	0.0313279	0.0432989	NoDiff
Q8CF97	0.031504	0.00809039	NoDiff
Q5U2Q7	0.0315248	-0.0383477	NoDiff
P63086	0.0315891	-0.0424622	NoDiff
Q08850	0.0316317	0.045323	NoDiff
P98158	0.0316707	0.0578521	NoDiff
Q9ERE6	0.0318776	0.0252988	NoDiff
Q4FZT9	0.0318776	-0.0316352	NoDiff
Q68FU8	0.0319395	0.0766219	NoDiff
P19468	0.03208	-0.0264481	NoDiff
Q9Z1N4	0.032081	-0.0263513	NoDiff
P15943-1	0.0321162	0.110506	UP
Q63678	0.0323371	-0.0177948	NoDiff
G3V7P1	0.032382	0.0610261	NoDiff
Q99P63	0.0323936	-0.0364204	NoDiff
Q3KR86	0.0324779	0.0248339	NoDiff
Q68FP1	0.0326792	0.0197441	NoDiff
Q5I0C3	0.0327958	-0.0103366	NoDiff
F1LM93	0.03288	-0.0143013	NoDiff
Q6P6T4	0.0329382	-0.0421628	NoDiff
P0C548	0.0332453	-0.0705712	NoDiff
P14272	0.0333063	0.0212068	NoDiff
Q4V8I3	0.0334273	-0.0515671	NoDiff
Q5RKH6	0.0335384	0.0431408	NoDiff
Q4V8J2	0.033564	0.0247279	NoDiff
Q6MFY6-2	0.0339457	0.04417	NoDiff
Q2TA68-2	0.0339788	0.00681332	NoDiff
Q6AY96	0.0340078	0.059359	NoDiff
Q8K4D8	0.0346744	-0.0175233	NoDiff
O08658	0.0347562	0.029375	NoDiff
A2VD12	0.0349345	0.045603	NoDiff
Q5XI22	0.034996	-0.0304532	NoDiff
P60522	0.0351134	-0.0511937	NoDiff
Q5XIE6	0.0351743	-0.0201596	NoDiff
B2RYL1-1	0.0353261	-0.0669749	NoDiff
Q63468	0.0353787	-0.0252557	NoDiff
Q91Y78	0.035541	-0.0417705	NoDiff
Q64057	0.0355553	-0.0335424	NoDiff
P49088	0.0356467	-0.012396	NoDiff
Q63364	0.0356783	0.163863	UP
P19132	0.0357386	-0.0671699	NoDiff
Q9JIL3-2	0.0357635	-0.0110984	NoDiff
Q68FP2	0.0357757	-0.020109	NoDiff
Q9R1J8	0.0359861	0.0395729	NoDiff
Q6P742	0.0360033	0.266747	UP
Q02759	0.0363118	-0.0592273	NoDiff
Q64640	0.0363794	-0.0179959	NoDiff
P34067	0.0364022	-0.032132	NoDiff
Q9QYJ2	0.0364539	-0.0310607	NoDiff
B2GV38	0.0365137	-0.0145054	NoDiff
P34064	0.0365395	-0.0301185	NoDiff
Q5PQT7	0.0366699	0.128891	UP
P00564	0.036679	-0.0517755	NoDiff
E9PU28	0.0367707	-0.0101467	NoDiff
Q5M9H1	0.0369132	0.00304636	NoDiff
P22063	0.0370775	-0.0388288	NoDiff
Q9WTT7	0.0370806	-0.0365015	NoDiff
Q7TP40	0.0370816	0.0451871	NoDiff
P30823	0.0371371	0.0757281	NoDiff
Q7TNY7	0.0372652	0.124596	UP
P49806	0.0372866	-0.024191	NoDiff
Q6P7C7	0.0372866	-0.0382847	NoDiff
Q6P791	0.0373242	0.0523751	NoDiff
P29411	0.0377266	-0.0356649	NoDiff
O70156	0.0377408	-0.056758	NoDiff
Q3LUD3	0.0377585	0.0475616	NoDiff
Q8VHK7	0.0378483	0.0721059	NoDiff
Q9WVI4	0.0378824	-0.0247265	NoDiff
O08623-1	0.0379515	-0.0603034	NoDiff
P19686	0.0380726	0.0199558	NoDiff
Q3B8Q0	0.0381524	-0.0710711	NoDiff
P18757	0.0382127	-0.087796	NoDiff
Q5XIK8	0.0383952	0.111384	UP
Q62868	0.038551	0.028017	NoDiff
Q9WV57	0.0386335	-0.0592657	NoDiff
P06686	0.0386392	0.0150702	NoDiff
O70593	0.0387986	0.0553231	NoDiff
P05426	0.0389255	0.0182713	NoDiff
P62870	0.0389334	-0.0313516	NoDiff
P02563	0.03901	-0.0498432	NoDiff
Q6LED0	0.0391476	-0.0772508	NoDiff
P20695	0.0393687	-0.0432068	NoDiff
Q5XI32	0.0394385	-0.0461952	NoDiff
Q6AYU1	0.0394815	0.0490113	NoDiff
Q62761	0.0395071	-0.0777466	NoDiff
P62332	0.0395509	-0.0453802	NoDiff
Q68FT1	0.0396952	-0.0328329	NoDiff
P11685	0.0397308	0.041307	NoDiff
Q99MC0	0.0397457	0.0756182	NoDiff
Q8VII6	0.0397777	0.0645723	NoDiff
Q63425	0.0400611	0.0262121	NoDiff
P04961	0.0401475	-0.0281091	NoDiff
P36370	0.0401772	0.0141217	NoDiff
Q66HG3	0.0401772	-0.020672	NoDiff
P29066	0.0403653	-0.0260728	NoDiff
P41350-1	0.0406345	0.0063868	NoDiff
P51583	0.0407348	-0.0351373	NoDiff
Q9Z1J8	0.040788	0.00767689	NoDiff
Q9JI85	0.0409771	0.0562455	NoDiff
Q6MG60	0.04106	0.0253342	NoDiff
Q5XIF4	0.0410762	0.058573	NoDiff
Q6AYS6	0.0412084	-0.119686	DOWN
P08503	0.0412502	0.00831476	NoDiff
Q5EB77	0.041353	-0.0201773	NoDiff
Q63692	0.0417383	0.0284262	NoDiff
P15337-1	0.0418534	0.0293468	NoDiff
Q641Z6	0.0419999	-0.0207287	NoDiff
Q02356	0.0421585	-0.0313107	NoDiff
P35427	0.0421727	0.0246135	NoDiff
P22288	0.0421859	-0.0519587	NoDiff
B0BNN3	0.0421866	-0.0262751	NoDiff
Q62724	0.0422821	-0.0604649	NoDiff
P60868	0.0422897	-0.0444646	NoDiff
Q64537	0.0423494	-0.0184363	NoDiff
Q66H19	0.0425039	-0.0219077	NoDiff
P70500	0.042518	-0.0388507	NoDiff
Q711G3	0.0425407	-0.0334449	NoDiff
O35217	0.0425492	-0.0263289	NoDiff
P19511	0.0429084	-0.0282914	NoDiff
P27867	0.0430647	-0.0293769	NoDiff
Q06518	0.0431042	-0.0942557	NoDiff
Q03238	0.0431237	0.0497863	NoDiff
P62282	0.0431585	-0.0128608	NoDiff
Q7TMD5-1	0.0433663	0.0426754	NoDiff
Q9R1D1	0.0433708	0.0261178	NoDiff
P04636	0.0435227	-0.0221992	NoDiff
P55009	0.0436082	0.0479794	NoDiff
P14669	0.0436812	-0.0134879	NoDiff
P11951	0.0437763	0.071898	NoDiff
P13471	0.043806	-0.0270472	NoDiff
Q68FU7	0.0442922	-0.072144	NoDiff
Q8CIN7	0.0442993	-0.0605014	NoDiff
Q62627	0.0444796	0.115427	UP
Q63525	0.0446479	-0.0346477	NoDiff
D4AE41	0.0447347	0.0230396	NoDiff
Q5RKJ1	0.044946	-0.0258467	NoDiff
Q794F9	0.0449889	-0.024547	NoDiff
Q64361	0.0451524	0.0215548	NoDiff
P04218	0.0452267	0.0341465	NoDiff
Q6NX65	0.0452301	0.0523204	NoDiff
P84817-2	0.0453656	-0.0196564	NoDiff
O88450-1	0.0454188	0.0675803	NoDiff
Q5I034	0.0455568	0.129106	UP
P35952	0.0455568	-0.0422775	NoDiff
Q66H50	0.045622	0.0157344	NoDiff
P06536-1	0.0456707	0.0188459	NoDiff
P19804	0.0457454	-0.0303394	NoDiff
P83883	0.0457563	0.0275805	NoDiff
P18297	0.0457716	-0.0488327	NoDiff
O88350	0.0460019	-0.0263956	NoDiff
Q9Z1M9	0.0466873	-0.0125999	NoDiff
P61206	0.046709	-0.0513856	NoDiff
P20171	0.046858	0.0658333	NoDiff
Q64548-1	0.0469099	0.155271	UP
P13221	0.0469466	-0.0296991	NoDiff
Q5EXX3	0.046987	0.0459666	NoDiff
Q5RK28	0.0470531	-0.0808196	NoDiff
O54735-1	0.0472112	-0.0244764	NoDiff
Q6AXT5	0.0472976	0.0324582	NoDiff
Q9JJ22-1	0.0474207	-0.0323826	NoDiff
O70513	0.0474457	-0.0425895	NoDiff
H1UBN0	0.0474493	-0.0447676	NoDiff
Q641Y0	0.0475846	-0.0567079	NoDiff
P09414	0.0477847	0.0204639	NoDiff
Q4G063	0.0477887	0.0527474	NoDiff
P02091	0.0478204	-0.054081	NoDiff
P13832	0.0479502	0.0538055	NoDiff
Q5BK20	0.0480579	0.0449702	NoDiff
Q0VGK0	0.0481007	-0.0714162	NoDiff
P18422	0.0481487	-0.0389017	NoDiff
O70467	0.048191	-0.051915	NoDiff
P45953	0.0483519	-0.0313496	NoDiff
P36198	0.0485221	0.0834807	NoDiff
P80203	0.048848	0.0455938	NoDiff
Q4FZX7	0.0490525	0.0104006	NoDiff
P18421	0.0490769	-0.0232183	NoDiff
O08651	0.0491081	-0.0273921	NoDiff
P21674	0.0492092	0.107609	UP
Q66HG8	0.049274	0.0578914	NoDiff
Q3B8Q2	0.0493008	-0.0286452	NoDiff
P07154	0.0493268	-0.0504042	NoDiff
P63329-2	0.0494187	-0.0322788	NoDiff
P25304-1	0.0494488	0.0476196	NoDiff
Q2EJA0-3	0.0494968	0.0807491	NoDiff
P63095	0.0495634	0.0160084	NoDiff
O55035	0.0495634	0.0530957	NoDiff
Q9WVT0	0.0497549	0.0207818	NoDiff
Q5XI42	0.0500421	-0.0258676	NoDiff
Q9Z1X1	0.05013	-0.031487	NoDiff
Q01714	0.0501438	0.105139	NoDiff
D4ABY2	0.0502008	-0.0213058	NoDiff
P42123	0.050223	-0.0277641	NoDiff
Q9JKL8	0.0503435	0.0524144	NoDiff
Q07969	0.050381	-0.073508	NoDiff
Q9QZ48	0.0504089	0.0732954	NoDiff
Q562A2	0.0504095	-0.0269765	NoDiff
Q8CHM7	0.0511582	0.0362649	NoDiff
P55094	0.0512695	0.0418857	NoDiff
P62083	0.0513167	-0.0501666	NoDiff
Q5FVH2	0.0513739	-0.0590225	NoDiff
Q5HZV9-1	0.0514686	-0.0290796	NoDiff
D4A1R8	0.0514945	-0.0255797	NoDiff
Q4QR85	0.0514972	0.0436696	NoDiff
Q78PB6	0.0516282	0.0283297	NoDiff
P54690	0.0516327	-0.0513161	NoDiff
D3ZTE0	0.0517186	0.0276423	NoDiff
P20786	0.0518077	-0.0953957	NoDiff
Q66HR5	0.0519336	0.0818254	NoDiff
Q32PX7	0.0519476	0.0274049	NoDiff
Q99MZ8	0.051956	0.0346341	NoDiff
Q6AXQ4-2	0.0521638	-0.0935532	NoDiff
O08730	0.0521959	0.0160552	NoDiff
P0C1X8	0.052209	0.0551482	NoDiff
P97697	0.0522149	-0.0309172	NoDiff
P53813	0.0523044	0.105743	NoDiff
Q8K4C0	0.0523412	-0.0473244	NoDiff
O70536	0.0526522	0.0544344	NoDiff
P62959	0.0527465	-0.0134149	NoDiff
O35987	0.0528025	0.0328949	NoDiff
Q5FVI3	0.05314	-0.0121045	NoDiff
P23764	0.0531567	-0.0201866	NoDiff
Q6TXG9	0.0531638	0.0960426	NoDiff
P02803	0.0532687	0.0794952	NoDiff
Q5FVI6	0.053542	-0.0383186	NoDiff
O70280	0.0535676	0.090112	NoDiff
Q4FZY0	0.0536481	0.0299877	NoDiff
Q7TP98	0.0537317	-0.079766	NoDiff
Q5M8C6	0.0538327	-0.0417329	NoDiff
Q4V7E8	0.0542282	0.100283	NoDiff
P17164	0.0542721	-0.0234622	NoDiff
P17074	0.0543064	0.0166778	NoDiff
P04256	0.0543259	-0.050314	NoDiff
P05696	0.0543408	0.0474041	NoDiff
A7E3N2	0.0544886	-0.0180435	NoDiff
Q68FR7	0.0545727	0.0922132	NoDiff
Q4QR75	0.0547397	-0.0508326	NoDiff
Q3T1G7	0.0549412	0.048435	NoDiff
O88775	0.0551471	0.104234	NoDiff
P16036	0.0551653	0.030062	NoDiff
Q8K3P7	0.055187	0.061796	NoDiff
Q9WU61-1	0.0552741	0.169791	NoDiff
Q6AYD9	0.0553021	-0.0832771	NoDiff
Q4FZU3	0.0553241	0.14128	NoDiff
Q6AYF4	0.0554194	0.0285413	NoDiff
Q9WVR7	0.0554341	-0.0515839	NoDiff
P18163	0.055445	-0.0289129	NoDiff
Q8CJB9	0.0557047	0.0433839	NoDiff
Q8K581	0.0557492	-0.0912329	NoDiff
Q810U0	0.0557636	0.0419211	NoDiff
P39951	0.0557887	-0.061306	NoDiff
O88600	0.0559083	-0.0228152	NoDiff
P37285-1	0.0559698	0.0213928	NoDiff
Q9Z339	0.0562524	-0.0281677	NoDiff
Q5XIP9	0.0562747	0.0214553	NoDiff
Q9Z1P3	0.0564527	0.0513933	NoDiff
P00507	0.0568199	-0.0178178	NoDiff
P18484	0.0568464	-0.00684525	NoDiff
P23749	0.05697	-0.0143075	NoDiff
Q7M0E7	0.0575811	-0.0405374	NoDiff
Q9Z2S9	0.0576156	0.0156815	NoDiff
Q9ET64	0.0578801	0.0888931	NoDiff
P62198	0.0579229	-0.0279451	NoDiff
O35303-1	0.058195	-0.0371101	NoDiff
Q9R010	0.0583419	0.0831205	NoDiff
P69478	0.0584209	0.0992725	NoDiff
P97521	0.0584653	0.0237079	NoDiff
P54100	0.0585942	0.0387957	NoDiff
O54922	0.0587838	-0.0186089	NoDiff
Q99PD4	0.0588742	-0.0458784	NoDiff
P14604	0.0591479	-0.014809	NoDiff
O54715	0.0593438	0.0410232	NoDiff
P62630	0.0595277	-0.0414946	NoDiff
P18588	0.0596799	-0.0448556	NoDiff
Q5XHY5	0.0597237	-0.0146228	NoDiff
P20788	0.0598577	-0.021225	NoDiff
P62836	0.0599109	0.00392691	NoDiff
P36953	0.0599325	-0.0103346	NoDiff
Q5BK76-1	0.0599698	0.0305021	NoDiff
P15651	0.0600337	-0.0724592	NoDiff
P18886	0.0602122	-0.0256837	NoDiff
P41499	0.060371	-0.0212434	NoDiff
Q4AE70	0.060371	-0.0210553	NoDiff
B2RYG6	0.0606941	-0.0393353	NoDiff
P63324	0.0613592	0.0453951	NoDiff
P48679-1	0.0614675	0.0114538	NoDiff
P08430-1	0.0615024	-0.0173599	NoDiff
Q811A3-2	0.0615697	-0.0387526	NoDiff
P68255	0.0616569	-0.00667618	NoDiff
P26431	0.0617297	0.117796	NoDiff
P04276	0.0618104	0.00802656	NoDiff
P12007	0.061867	-0.0245596	NoDiff
P35565	0.0619838	0.0478415	NoDiff
Q6P6U0	0.0620741	-0.0894223	NoDiff
Q99ND9	0.06213	0.048001	NoDiff
P17078	0.062145	0.0295578	NoDiff
Q62725	0.0623295	-0.040638	NoDiff
P54319	0.0623366	-0.026943	NoDiff
P97690	0.0623729	0.0324182	NoDiff
P14882	0.0623784	-0.0426443	NoDiff
Q5M843	0.062444	0.0335783	NoDiff
P22355	0.0624965	0.0515409	NoDiff
Q63313	0.0627365	-0.0527219	NoDiff
Q62985	0.0628425	0.0442164	NoDiff
P24049	0.0629852	0.0244349	NoDiff
P10687	0.0630745	-0.0202462	NoDiff
P55213	0.0630871	-0.0438595	NoDiff
P43245	0.0631676	0.0384583	NoDiff
P31394	0.0633983	0.0708123	NoDiff
Q66H80	0.0634216	-0.0369177	NoDiff
Q6I7R3	0.0635823	-0.0528664	NoDiff
P62804	0.063585	-0.023686	NoDiff
Q8K4F7	0.0635865	-0.0676916	NoDiff
Q05096-1	0.0636178	-0.00417229	NoDiff
P62994	0.0636674	-0.0150193	NoDiff
Q9QZR8	0.0637977	0.059914	NoDiff
P68182	0.0639752	-0.023327	NoDiff
Q63797	0.0640433	0.0518385	NoDiff
P12928	0.0641463	-0.0407759	NoDiff
Q4V8F4	0.0642647	-0.0501944	NoDiff
Q07266-1	0.0642752	0.0534047	NoDiff
Q8K3P6	0.0643885	0.034473	NoDiff
Q6AXY0	0.0644145	-0.0723482	NoDiff
P07335	0.0645281	-0.0484183	NoDiff
Q923V4	0.0646514	0.0479964	NoDiff
O08557	0.0647303	-0.0269749	NoDiff
Q9Z1I6	0.0649046	-0.0209811	NoDiff
Q08420	0.0649095	0.0497975	NoDiff
P11507-2	0.065053	-0.0139477	NoDiff
Q6AYC8	0.0650672	0.0394167	NoDiff
Q498T4	0.0650905	0.0657725	NoDiff
Q5XIF6	0.0652346	-0.0221816	NoDiff
Q71S46	0.0652894	0.045046	NoDiff
P97834	0.065701	-0.0275686	NoDiff
Q63556	0.0663275	0.0162146	NoDiff
P02688-1	0.0664681	-0.0271922	NoDiff
Q5QD51-1	0.0665013	0.0404013	NoDiff
Q2A121	0.0665082	-0.0174031	NoDiff
B0BN18	0.0665386	0.0113701	NoDiff
Q63009	0.0667223	-0.0221311	NoDiff
Q5RK27	0.0669297	-0.0670835	NoDiff
P11598	0.0669438	0.0202451	NoDiff
P14423	0.0669731	0.146339	NoDiff
Q920D2	0.0669762	-0.028409	NoDiff
P08934-2	0.0670514	0.0272267	NoDiff
Q63688	0.0671655	0.0380044	NoDiff
P85125	0.0672018	0.021144	NoDiff
P37199	0.0673765	0.0194506	NoDiff
Q8R5M4-1	0.0676564	0.0480274	NoDiff
P61794	0.0679296	0.0520535	NoDiff
Q9JK72	0.0679724	-0.0445821	NoDiff
Q63312	0.0683563	0.0751545	NoDiff
P62944-2	0.0685198	-0.0283573	NoDiff
O55171	0.0685847	-0.0403417	NoDiff
O35952-1	0.0686583	0.0295065	NoDiff
P19332-8	0.0686657	0.0157943	NoDiff
Q9ES73	0.0688792	0.0683404	NoDiff
O54874-1	0.0689653	-0.0567315	NoDiff
D3ZHA0	0.0691043	0.0129083	NoDiff
O89049	0.0692032	-0.0219506	NoDiff
Q66HC1	0.0696301	0.0784475	NoDiff
P35171	0.0696703	-0.0373445	NoDiff
B2RYG7	0.0700189	-0.0194752	NoDiff
O35141	0.0702038	0.146095	NoDiff
Q0H8B9	0.0702272	0.0203003	NoDiff
P0C6P6	0.0704785	-0.0200378	NoDiff
Q9WVK3	0.0704972	-0.0392557	NoDiff
P58405-1	0.0705561	-0.0208326	NoDiff
P20651	0.0705958	-0.0201437	NoDiff
Q62931	0.0706179	0.0413581	NoDiff
P51871	0.0707382	-0.0766371	NoDiff
Q9QZK5	0.0709071	0.0960429	NoDiff
Q9WU82	0.0712969	-0.0282627	NoDiff
P25093	0.0713455	-0.118303	NoDiff
G3V9D0	0.0713891	0.0388313	NoDiff
Q7TNY6	0.0714079	0.16964	NoDiff
Q08602	0.0714233	-0.0283414	NoDiff
Q9Z1Z3	0.071527	0.0239022	NoDiff
Q66H12	0.0718283	-0.0317333	NoDiff
Q75WE7	0.0721921	-0.0280173	NoDiff
P04639	0.0723746	0.0234518	NoDiff
P13697	0.0725662	-0.0362278	NoDiff
O08815	0.0730703	0.00865854	NoDiff
P24050	0.0731198	0.0295851	NoDiff
Q08290	0.0732602	-0.0449369	NoDiff
Q5PQN7	0.073266	0.0844538	NoDiff
Q66HG4	0.0732717	-0.0191777	NoDiff
Q6P9U3	0.0733899	0.0411276	NoDiff
Q6AYK1	0.073498	-0.0215397	NoDiff
Q9R064	0.0736329	-0.0351316	NoDiff
P50115	0.0736329	-0.00363705	NoDiff
Q6P5P3	0.0736454	0.0458779	NoDiff
Q68FT9	0.0736797	-0.0945014	NoDiff
B5DEH0	0.0739492	-0.0539528	NoDiff
Q63187	0.0741609	-0.0227512	NoDiff
Q6Y1S1	0.0742139	0.0380184	NoDiff
P16636	0.0744139	0.0983383	NoDiff
Q5RK30	0.0744213	0.0135614	NoDiff
Q9WTT6	0.0744519	-0.0285986	NoDiff
P53676	0.0745289	-0.0515666	NoDiff
P0C0T0	0.0745754	0.0707774	NoDiff
P41498	0.0747281	0.038005	NoDiff
B2GUV7	0.0748394	-0.0202543	NoDiff
Q9JJS5	0.0749904	-0.0340761	NoDiff
Q6AYS7	0.0750945	-0.0354342	NoDiff
Q924S1	0.0751702	0.0185152	NoDiff
P04764	0.075208	-0.0509621	NoDiff
Q9Z0V6	0.0752459	-0.0371231	NoDiff
Q4KM65	0.0753018	-0.0504069	NoDiff
P15650	0.0757625	-0.0335336	NoDiff
P68511	0.0758501	-0.0230026	NoDiff
P43145	0.0759931	0.0138322	NoDiff
O88658	0.0760522	0.123017	NoDiff
Q5U2M8	0.0761001	0.0512956	NoDiff
Q6QI89	0.0763171	0.0700339	NoDiff
P07153	0.0768056	0.0121122	NoDiff
P68101	0.0769198	-0.00530862	NoDiff
Q5M827	0.0770084	-0.0113086	NoDiff
Q5PPM8	0.0771058	0.0966963	NoDiff
Q9Z2Q7	0.0772021	0.01672	NoDiff
Q8VIL3	0.0772284	0.0516748	NoDiff
P07340	0.0773422	0.0499113	NoDiff
Q63621	0.0773669	0.012194	NoDiff
P53812-2	0.0775215	-0.0189534	NoDiff
P30713	0.0775707	-0.0572098	NoDiff
B5DFC8	0.0775822	-0.0135813	NoDiff
Q9Z1W6-1	0.0776317	0.0335536	NoDiff
P69897	0.0777293	-0.0258884	NoDiff
Q5M7T2	0.0779967	-0.0861367	NoDiff
P06765	0.0781043	-0.0386747	NoDiff
P84850	0.0783929	-0.0431647	NoDiff
Q9R0T4	0.0790527	0.0433781	NoDiff
P15429	0.0791289	-0.0485663	NoDiff
P13086	0.0794254	-0.00362216	NoDiff
Q505J8	0.079447	0.0208063	NoDiff
Q4QQW4	0.0796454	-0.0236542	NoDiff
P62744	0.0798673	-0.038968	NoDiff
P24898	0.0799367	0.0426455	NoDiff
Q5PQX1-1	0.0802557	0.0517943	NoDiff
Q5RJQ8	0.0802595	0.125512	NoDiff
Q3T1L0	0.08033	-0.0189726	NoDiff
P16290	0.0806255	-0.0456534	NoDiff
Q9EPT8	0.080665	0.0224381	NoDiff
P14844	0.0807453	-0.0288957	NoDiff
Q5XI67	0.0814069	-0.0369006	NoDiff
P01048	0.0815599	-0.010987	NoDiff
P53767	0.0817976	-0.0403018	NoDiff
Q68FR9-2	0.0820075	0.0231415	NoDiff
P02767	0.0821553	-0.0715955	NoDiff
Q01177	0.0822295	0.0281813	NoDiff
Q5U211	0.0823003	-0.0156669	NoDiff
Q75Q39	0.0823069	0.0268382	NoDiff
Q6Q0N1	0.0823139	-0.0192731	NoDiff
Q63598	0.0824444	-0.0107018	NoDiff
Q4V8C3	0.0824566	0.0200271	NoDiff
P28480	0.0826808	-0.0220814	NoDiff
P56571	0.0828295	-0.00521681	NoDiff
P43527	0.0829857	-0.0347908	NoDiff
Q9JKC9-1	0.0834072	0.0967467	NoDiff
P15178	0.0835421	-0.0143879	NoDiff
Q4KLN7	0.0838085	0.031881	NoDiff
P97576	0.0838225	0.0366512	NoDiff
P47864	0.0840325	0.0434744	NoDiff
Q5HZE2	0.0841308	-0.0263289	NoDiff
Q9WV25-1	0.084312	-0.0258426	NoDiff
Q5XIN6	0.0846886	0.0227431	NoDiff
Q63369	0.0847175	-0.0627163	NoDiff
Q63184	0.0847219	-0.0297664	NoDiff
P51111	0.0848024	-0.0581377	NoDiff
P61203-1	0.08487	0.0233838	NoDiff
P84060	0.0850559	0.0257393	NoDiff
P20291	0.0852685	-0.0496251	NoDiff
Q63639	0.0852685	-0.0348507	NoDiff
Q3SWU3	0.085532	0.0421183	NoDiff
P70483	0.0860017	0.0470554	NoDiff
Q66HH1	0.0860115	-0.0695663	NoDiff
Q63450	0.086071	0.0482337	NoDiff
Q9JIT3	0.086124	0.0432671	NoDiff
P35280	0.086262	-0.0266318	NoDiff
Q00238	0.0863843	0.0140318	NoDiff
Q63603	0.0864784	0.0195761	NoDiff
P80067	0.0865872	-0.0240224	NoDiff
B2GV06	0.0871341	-0.0235121	NoDiff
Q8R4A1	0.0873922	-0.0147822	NoDiff
D3ZTQ1	0.0874943	-0.0181996	NoDiff
Q5I0L3	0.0876568	-0.0920344	NoDiff
P32198	0.0877923	0.0536711	NoDiff
P70473	0.0878328	-0.0433476	NoDiff
Q68FX9	0.0881177	-0.0271808	NoDiff
P13108	0.0882323	-0.0799716	NoDiff
P38659	0.0886776	0.00372787	NoDiff
B2RZ78-2	0.089023	-0.0235221	NoDiff
P11960	0.0896126	0.0539057	NoDiff
P41542	0.0897383	-0.0243099	NoDiff
Q9R1T1	0.0897921	0.0220599	NoDiff
Q4TU93	0.0899797	0.00622723	NoDiff
Q63691	0.0905937	0.0184909	NoDiff
P09650	0.0907917	-0.0437614	NoDiff
Q63190	0.0911591	0.0466675	NoDiff
P01041	0.0913115	-0.0232001	NoDiff
O54975	0.0914093	-0.0291654	NoDiff
P07687	0.0915879	-0.0668588	NoDiff
O70248	0.0917135	-0.024316	NoDiff
P16391	0.0917909	0.022407	NoDiff
P21263	0.0921068	0.0283954	NoDiff
P70583	0.0921884	0.0792824	NoDiff
Q5XI83	0.0923312	-0.0540538	NoDiff
Q793F9	0.0923697	-0.0173108	NoDiff
Q5XID1	0.0930662	0.0775975	NoDiff
Q6MG48	0.0932311	0.074124	NoDiff
Q811A2	0.09338	0.0323065	NoDiff
Q69BT7	0.0934075	-0.0633651	NoDiff
Q4VSI4	0.0936108	-0.018113	NoDiff
P27881	0.0937793	-0.0255438	NoDiff
Q9WTQ2	0.0942554	0.0181632	NoDiff
Q4QR80	0.094273	0.098107	NoDiff
A2RUV9	0.0945594	0.0225167	NoDiff
Q3B7D0	0.0945687	-0.0451746	NoDiff
Q4V888	0.0949476	0.0834741	NoDiff
Q5RJP0	0.0950189	-0.0293878	NoDiff
Q64232	0.0950457	-0.0291042	NoDiff
Q68FR2	0.0956834	0.050653	NoDiff
B1H267	0.0958323	-0.058329	NoDiff
P0C0A2	0.0959213	-0.0252236	NoDiff
B0BNM1	0.0962474	-0.0504095	NoDiff
Q9JHY1	0.0967102	-0.019556	NoDiff
P36860	0.0970432	0.0289142	NoDiff
Q64611	0.0976801	-0.081548	NoDiff
O54924	0.0976952	0.0275009	NoDiff
B5DF89	0.098095	-0.0333741	NoDiff
P07872-1	0.0982137	-0.0312834	NoDiff
P23562-1	0.0982768	-0.0153717	NoDiff
P13437	0.0984347	0.0113938	NoDiff
Q00981	0.0985846	-0.0656433	NoDiff
O08874	0.0987214	-0.0141142	NoDiff
P21807	0.0989508	-0.0486888	NoDiff
Q9ESS6	0.0989983	0.00973957	NoDiff
Q62824	0.0992885	-0.018491	NoDiff
Q63203	0.099336	-0.0295038	NoDiff
P85845	0.0998559	-0.0284074	NoDiff
P35286	0.100142	0.0612052	NoDiff
Q6QA69	0.100156	-0.0405511	NoDiff
Q32Q05	0.100261	-0.0193955	NoDiff
P85972	0.100265	0.00618094	NoDiff
P63281	0.100422	-0.0254221	NoDiff
Q62714	0.100566	0.0242589	NoDiff
A2RRU4	0.100724	0.122736	NoDiff
P35281	0.100783	-0.0430136	NoDiff
P85108	0.100789	0.00636407	NoDiff
P07633	0.100789	-0.00656188	NoDiff
Q6AXQ4-1	0.100791	-0.101377	NoDiff
Q5M883	0.10137	-0.0540646	NoDiff
Q63258	0.101497	-0.0397422	NoDiff
P70550	0.101659	-0.0159611	NoDiff
Q7TPB1	0.101678	0.0127102	NoDiff
P17431	0.101825	-0.0404541	NoDiff
Q99P74	0.101937	-0.0186781	NoDiff
P53565	0.101947	0.0425498	NoDiff
Q8R500	0.102	-0.0474048	NoDiff
Q10743	0.102163	0.0520198	NoDiff
P00697	0.102231	-0.0270507	NoDiff
P26051	0.10231	0.0143582	NoDiff
Q6AXS3	0.102429	0.0305058	NoDiff
Q4FZT0	0.102439	0.0333691	NoDiff
Q68FX1	0.102866	0.0300725	NoDiff
O35547	0.102966	0.0432454	NoDiff
O35854	0.102998	-0.0154736	NoDiff
Q5PQK1	0.103024	-0.0542741	NoDiff
Q63570	0.103087	-0.0121389	NoDiff
Q5M7U6	0.103181	-0.0119938	NoDiff
Q9QWE9	0.103308	-0.0258491	NoDiff
Q5EB96	0.103394	-0.0452126	NoDiff
O35964	0.103634	0.0128109	NoDiff
Q5U3Z3	0.10458	-0.0685503	NoDiff
O88994	0.104591	-0.0141981	NoDiff
P09006	0.104659	-0.0101594	NoDiff
Q6U6G5	0.104659	-0.0101171	NoDiff
Q68FP3	0.104679	0.035397	NoDiff
Q4QQV3	0.104697	0.0167446	NoDiff
Q9JIL8	0.105544	-0.0314039	NoDiff
Q66H76	0.105758	0.0154053	NoDiff
Q99PK0	0.106024	-0.112772	NoDiff
A1L108-1	0.10637	-0.0536706	NoDiff
D4A280	0.106403	-0.105706	NoDiff
Q62685	0.106468	0.0450987	NoDiff
P97544	0.106825	0.025992	NoDiff
O35867	0.106976	0.0636073	NoDiff
P28073	0.107103	-0.0184136	NoDiff
Q07008	0.107537	0.0641638	NoDiff
Q58FK9	0.107628	-0.0295274	NoDiff
Q5M9I5	0.107799	0.0354527	NoDiff
Q4V7F5	0.108012	0.0510703	NoDiff
P00176	0.108047	0.0142599	NoDiff
Q5XIG5	0.108276	0.0575175	NoDiff
P97588	0.108343	-0.0414278	NoDiff
Q27W01	0.108381	0.0503169	NoDiff
Q6VBQ5	0.10879	0.00698612	NoDiff
Q6AYT7	0.108857	0.0662627	NoDiff
B2GV52	0.109001	-0.0888199	NoDiff
Q7M0E3	0.109736	0.0174513	NoDiff
Q5HZE4	0.11011	-0.027358	NoDiff
Q6IRK9	0.110423	-0.0235792	NoDiff
Q9WUC4	0.110854	0.0358738	NoDiff
Q7TPJ0	0.110935	-0.0206221	NoDiff
P27952	0.111348	-0.0241744	NoDiff
O35831	0.111591	-0.0271911	NoDiff
P29418	0.111663	0.0406105	NoDiff
Q9QXU2	0.111884	0.046883	NoDiff
P11232	0.111927	0.0326639	NoDiff
P18614	0.112086	0.0179832	NoDiff
O70199	0.11284	-0.0230224	NoDiff
Q3MIF4	0.113094	-0.0191303	NoDiff
Q5RKH1	0.11312	0.0485617	NoDiff
O89000	0.113199	0.0231181	NoDiff
Q9JHZ4-1	0.113341	0.0224237	NoDiff
Q6TUG0	0.113375	0.0134433	NoDiff
P27926	0.113375	-0.0250754	NoDiff
Q5SGE0	0.113484	-0.0187547	NoDiff
Q925G0-2	0.113515	0.0659929	NoDiff
Q9R1A0	0.113867	-0.0334306	NoDiff
Q63358	0.113922	0.0286573	NoDiff
Q10473	0.114398	0.0516786	NoDiff
O08618	0.114608	-0.0458157	NoDiff
P61354	0.114772	-0.0282614	NoDiff
Q9R0I6	0.114824	0.0647927	NoDiff
Q498E0	0.114873	0.0294925	NoDiff
P62716	0.11489	0.0246867	NoDiff
Q5I0E2	0.115266	0.0586042	NoDiff
P52504	0.115336	0.0216498	NoDiff
Q6P502	0.115348	-0.00218422	NoDiff
P16303	0.115446	-0.00982291	NoDiff
P00763	0.115584	-0.0127491	NoDiff
Q62698	0.115651	0.0212941	NoDiff
P20070-2	0.115671	-0.0202203	NoDiff
P05714	0.115776	0.0703197	NoDiff
Q9EQG6-1	0.116038	0.0427032	NoDiff
P29147	0.116259	-0.0385359	NoDiff
Q5EB94	0.116434	0.0357156	NoDiff
Q5M939	0.116559	-0.0441976	NoDiff
Q63151-1	0.116603	-0.0541911	NoDiff
P97584	0.116727	-0.01892	NoDiff
Q6P7P5	0.116854	-0.0238029	NoDiff
Q6MG55	0.116892	0.0470775	NoDiff
F1LYQ8	0.117487	0.0258934	NoDiff
Q6IG12	0.117933	0.0305575	NoDiff
Q4V8I7	0.118017	-0.0487099	NoDiff
Q6AXQ0	0.118517	-0.0281452	NoDiff
P00884	0.118639	-0.101615	NoDiff
P67874	0.118739	-0.0286413	NoDiff
P47196	0.119138	-0.0248451	NoDiff
O35346-1	0.119243	-0.0159969	NoDiff
A0JPQ9	0.11953	-0.106287	NoDiff
B2RYJ8	0.11963	-0.0421189	NoDiff
Q8R478	0.119977	-0.0457769	NoDiff
P63174	0.120203	0.0197018	NoDiff
Q6P747	0.120262	-0.0106815	NoDiff
Q7TP65-1	0.120508	0.0920063	NoDiff
Q5PQN1	0.121133	-0.0255488	NoDiff
Q05030	0.121357	-0.0384881	NoDiff
Q9JLT0	0.121541	0.0024877	NoDiff
Q99PD6	0.121894	0.0375434	NoDiff
Q68FS2	0.122137	-0.0396576	NoDiff
Q7TP36	0.123299	0.0152982	NoDiff
P49816	0.12342	-0.0296003	NoDiff
O88588-1	0.123621	-0.0322767	NoDiff
P49744	0.124004	0.019226	NoDiff
P62815	0.124038	0.00916193	NoDiff
Q9WUS0	0.12404	-0.0696	NoDiff
P97531	0.124602	0.0263837	NoDiff
Q5BJM7	0.124881	0.0747104	NoDiff
Q3MHS2	0.125565	0.0510137	NoDiff
Q4V896	0.125584	0.0444219	NoDiff
O88797	0.126115	0.0116905	NoDiff
Q5FVF9	0.126856	0.0204265	NoDiff
Q569C0	0.127186	0.0252942	NoDiff
O88828	0.127479	0.0721459	NoDiff
P0C0S7	0.127639	-0.0465388	NoDiff
D3ZTX0	0.127849	-0.0172948	NoDiff
P38062	0.127861	0.0206632	NoDiff
Q6TRW4-1	0.12792	-0.024404	NoDiff
Q6DKG0	0.128384	-0.0489865	NoDiff
P24051	0.128418	0.0155899	NoDiff
B0K020	0.128692	0.0199033	NoDiff
P40329	0.12886	-0.012019	NoDiff
Q06486-2	0.128933	-0.0205643	NoDiff
Q499V8	0.129218	-0.0194669	NoDiff
Q3KRF1	0.129394	0.0281553	NoDiff
Q62737	0.12941	0.0245529	NoDiff
Q63787-1	0.129633	0.0315826	NoDiff
P13941	0.130278	0.0807482	NoDiff
P37996	0.130365	-0.029273	NoDiff
P00787	0.130489	-0.01179	NoDiff
Q5HZY2	0.130632	-0.046215	NoDiff
P00786	0.131073	0.00537944	NoDiff
B2GV24	0.131524	-0.0169547	NoDiff
Q5XIC0	0.131546	-0.0185392	NoDiff
Q5PPG7	0.131752	0.0532982	NoDiff
P54311	0.131757	0.0317365	NoDiff
Q5BJQ2	0.131788	-0.0475441	NoDiff
Q4QQS8	0.132031	0.089701	NoDiff
Q6AYB3	0.132048	0.0493966	NoDiff
D2XV59	0.132097	-0.0426644	NoDiff
P22791	0.132577	-0.0329413	NoDiff
Q2TL32	0.132613	-0.0180413	NoDiff
P63155	0.1327	-0.0372809	NoDiff
P50398	0.132823	0.0251731	NoDiff
Q6AY55	0.133126	-0.0209864	NoDiff
P15589	0.133801	0.00908979	NoDiff
Q63355	0.133814	0.0169008	NoDiff
Q9JMJ4	0.133821	-0.0395666	NoDiff
Q5XIS1	0.13389	-0.04146	NoDiff
Q6AYK5	0.134012	0.0222953	NoDiff
Q99N37-4	0.134025	0.037835	NoDiff
P10688	0.134043	-0.0252632	NoDiff
P36633	0.134321	0.014345	NoDiff
P61314	0.13443	-0.0412877	NoDiff
E9PT23	0.134928	0.091107	NoDiff
Q3T1I5	0.13522	0.0950912	NoDiff
Q5I0D5	0.135392	-0.0260267	NoDiff
Q5FVQ9	0.135731	0.0271578	NoDiff
Q99MM4	0.135916	0.016077	NoDiff
Q569C1	0.136194	0.0558412	NoDiff
P10818	0.136221	-0.0311004	NoDiff
Q80VJ4	0.136268	-0.0659257	NoDiff
P16232	0.136743	-0.0380768	NoDiff
B4F777	0.137362	0.0439475	NoDiff
P83565	0.137451	0.0769791	NoDiff
P97526	0.137761	-0.06289	NoDiff
Q07803	0.137835	-0.0354018	NoDiff
P0C1S9	0.137942	0.0310133	NoDiff
Q4V8C8	0.138246	-0.0296415	NoDiff
P06762	0.138658	-0.0195669	NoDiff
O08816	0.138906	0.0584732	NoDiff
P29314	0.139015	0.0346098	NoDiff
P62762	0.139034	-0.110805	NoDiff
P62250	0.13965	-0.0113779	NoDiff
Q9JJ31	0.13973	-0.0325738	NoDiff
P15978	0.139911	0.0382324	NoDiff
Q5XI78	0.140036	-0.00883469	NoDiff
P47727	0.140583	-0.0176102	NoDiff
Q5U2U7	0.140764	-0.0138293	NoDiff
Q6AYR6	0.140849	-0.0485062	NoDiff
Q6AYQ1	0.141312	-0.0291582	NoDiff
Q9JJ79	0.141953	-0.0424304	NoDiff
Q4V7B0	0.142328	0.0753861	NoDiff
Q8VBU2	0.142563	-0.0277658	NoDiff
O08838	0.142706	0.0745805	NoDiff
P55063	0.142857	0.0021125	NoDiff
P27008	0.142857	-0.0182567	NoDiff
O08629	0.14347	-0.0086512	NoDiff
Q8R5I7	0.143699	0.0248442	NoDiff
Q99J82	0.143905	-0.00566233	NoDiff
P47858	0.144002	-0.0460561	NoDiff
Q63065	0.144079	-0.0666608	NoDiff
P24090	0.144184	0.0457751	NoDiff
P18265	0.144489	0.0624427	NoDiff
Q3MID3	0.144589	-0.0243839	NoDiff
Q4QQU5	0.145035	0.0168953	NoDiff
P84082	0.14602	-0.0502838	NoDiff
P48450	0.14615	0.0513559	NoDiff
P41562	0.146253	-0.0178273	NoDiff
Q68FU3	0.146612	0.00988323	NoDiff
Q4V8K3	0.146916	-0.0143443	NoDiff
P30083	0.147025	-0.0106931	NoDiff
Q5XI97	0.147324	-0.0113559	NoDiff
Q5XII9	0.14781	0.035392	NoDiff
P70567	0.148094	0.0365394	NoDiff
Q80WE1-1	0.14859	0.00680839	NoDiff
Q5PQJ5-1	0.149217	-0.0417841	NoDiff
P70498	0.149344	0.0390442	NoDiff
P39069	0.149938	0.0263849	NoDiff
Q5XI28	0.150379	-0.0333592	NoDiff
Q8K3L6-1	0.150422	-0.00972342	NoDiff
P62963	0.150431	-0.00780525	NoDiff
Q5U308	0.150451	0.0211448	NoDiff
P04355	0.152427	0.0282786	NoDiff
Q4V7D7	0.152512	0.0110814	NoDiff
Q63175	0.152562	0.016583	NoDiff
Q5BJX0	0.153004	0.087582	NoDiff
Q5U2M6	0.153699	-0.0483358	NoDiff
P50545-1	0.153953	0.0300214	NoDiff
P51158	0.154182	0.00997573	NoDiff
Q9WUD2	0.15494	0.0270281	NoDiff
Q5U2U2	0.155	0.0305148	NoDiff
Q99NA5	0.155598	0.0215335	NoDiff
Q08464	0.155759	0.0481965	NoDiff
O35331	0.156365	-0.0310871	NoDiff
Q4KLH5	0.15658	-0.0221143	NoDiff
Q498M4	0.157321	0.0452858	NoDiff
Q497C3	0.157654	-0.0742633	NoDiff
P51870	0.157734	-0.0981014	NoDiff
B0BNE5	0.158047	0.0136797	NoDiff
Q6P767	0.158368	-0.0324593	NoDiff
Q8CFD1	0.158809	0.0261075	NoDiff
Q9Z1P2	0.158809	0.00779978	NoDiff
O88766	0.158912	0.065851	NoDiff
Q9ER24	0.159349	0.011935	NoDiff
Q6AXU3	0.159349	0.0524926	NoDiff
Q9R0T3	0.159642	-0.0145862	NoDiff
F1LP64	0.160246	0.0156684	NoDiff
Q4QQV2	0.16043	-0.0196564	NoDiff
Q4KM64	0.160468	0.0621991	NoDiff
P24942	0.160504	0.0445773	NoDiff
Q6AYR8	0.160829	-0.0215427	NoDiff
Q6AXM7	0.161013	-0.00906934	NoDiff
Q5RJS9	0.161093	0.0267788	NoDiff
Q6AYQ4	0.161116	0.0224667	NoDiff
Q5PPI1	0.162087	0.0912198	NoDiff
P62483	0.162292	-0.0368267	NoDiff
P18589	0.162791	0.105668	NoDiff
Q5XI01	0.163146	-0.0300284	NoDiff
P97852	0.163284	-0.0110274	NoDiff
Q3B8N7	0.163609	0.084516	NoDiff
P20611	0.164171	-0.0194171	NoDiff
P08650	0.16433	0.0354986	NoDiff
D3ZUI5	0.164345	0.055793	NoDiff
Q99MK2-1	0.164679	-0.0842623	NoDiff
P35213-1	0.16483	-0.00987075	NoDiff
Q66H98	0.165036	0.00956443	NoDiff
P80432	0.165126	-0.0185567	NoDiff
B3DMA0	0.16534	0.0323328	NoDiff
O54748	0.16605	-0.00940225	NoDiff
Q9JKL7	0.166168	-0.0877262	NoDiff
Q6TLK4	0.166385	0.0709051	NoDiff
P62024	0.166465	0.0289698	NoDiff
O88339	0.16653	-0.0107554	NoDiff
Q8CFC9	0.166571	0.0170125	NoDiff
P49432	0.167195	-0.0111388	NoDiff
P48675	0.167457	-0.0149865	NoDiff
Q5M7W1	0.167712	-0.0325921	NoDiff
O88902	0.168293	0.0187054	NoDiff
Q3MQ06	0.168448	-0.0369718	NoDiff
Q9QZR6	0.168592	-0.0194506	NoDiff
Q9Z0J5-1	0.168748	-0.0314215	NoDiff
Q6P730	0.169303	0.0385621	NoDiff
Q66H15	0.169942	-0.0260071	NoDiff
Q63016	0.170876	0.0582719	NoDiff
Q6P6R2	0.171483	-0.0167486	NoDiff
P62747	0.171483	0.0227677	NoDiff
P97829-2	0.17163	-0.00910816	NoDiff
Q9JLH7	0.171809	0.0136783	NoDiff
O35568	0.172133	0.0466937	NoDiff
P62832	0.172202	-0.056274	NoDiff
O88813	0.172737	0.0149295	NoDiff
P16261	0.172856	-0.030581	NoDiff
P0C5E3	0.173039	-0.0101792	NoDiff
P62243	0.173114	0.0107011	NoDiff
Q499U2	0.173545	-0.0777384	NoDiff
P00173	0.174484	-0.0114569	NoDiff
P11608	0.174493	-0.017041	NoDiff
P38718	0.174713	-0.0382426	NoDiff
Q80ZG0	0.175932	-0.0389847	NoDiff
Q9JL55	0.175977	0.0239386	NoDiff
P02564	0.176459	-0.0314134	NoDiff
O54861	0.17648	0.0257313	NoDiff
Q99N27	0.17754	-0.0263618	NoDiff
Q6AYI5	0.177728	0.0234415	NoDiff
Q9JM53	0.17779	0.00686503	NoDiff
Q5U1Z0	0.177821	0.00197041	NoDiff
Q9WU06	0.178102	-0.0270753	NoDiff
O70437	0.178881	0.0152005	NoDiff
Q5XIC1	0.17909	-0.0346571	NoDiff
Q6AYB4	0.180011	-0.0493777	NoDiff
P34901	0.180085	0.0478704	NoDiff
Q920Q0	0.180227	0.0147171	NoDiff
Q5EB81	0.180878	-0.0333316	NoDiff
Q6IRE4	0.180896	0.00690354	NoDiff
P08494	0.181025	0.025502	NoDiff
D3ZBP4-1	0.18186	0.0239585	NoDiff
Q62902	0.182534	-0.0372637	NoDiff
Q920H8	0.182766	0.0407478	NoDiff
Q8VHT6	0.182866	0.0248236	NoDiff
Q9EQX9	0.183525	-0.0290619	NoDiff
Q32KJ6	0.183565	-0.033672	NoDiff
O35876	0.183702	0.0483869	NoDiff
P56558	0.183746	-0.025076	NoDiff
Q3KRC5	0.184132	0.0158539	NoDiff
Q4KLG9	0.185029	0.193267	NoDiff
P14841	0.185542	0.0223314	NoDiff
Q68FW9	0.185621	0.00583444	NoDiff
Q3B7T9	0.186179	0.121594	NoDiff
P62775	0.186248	-0.0116282	NoDiff
Q62894	0.187304	0.0194192	NoDiff
Q5BJR4	0.187394	0.0315955	NoDiff
Q5XI29	0.187852	0.0396939	NoDiff
Q3B7D1	0.187884	-0.0226766	NoDiff
P17988	0.188092	-0.0211707	NoDiff
Q63264	0.188337	0.0839661	NoDiff
P35446	0.188579	0.0242949	NoDiff
Q5XI96	0.188729	-0.0285153	NoDiff
P62898	0.189249	0.0156374	NoDiff
P36972	0.189557	-0.0353397	NoDiff
Q3KR97	0.189717	0.091616	NoDiff
B5DFC9	0.190093	-0.0155345	NoDiff
Q9WVC0	0.190142	-0.013456	NoDiff
Q9Z136	0.190443	-0.0161412	NoDiff
B2GV54	0.190444	-0.0200783	NoDiff
Q56B11	0.190452	-0.0212878	NoDiff
Q8R511-2	0.19069	0.0175627	NoDiff
Q9Z2F5	0.19086	-0.0365168	NoDiff
P62828	0.191878	-0.00286664	NoDiff
P20767	0.192058	0.0146253	NoDiff
Q0ZHH6-1	0.193078	0.0265443	NoDiff
Q811M5	0.193108	0.0258451	NoDiff
O08873	0.19318	0.11952	NoDiff
O35254	0.193258	-0.0238595	NoDiff
P29994-1	0.193356	-0.0124972	NoDiff
P70615	0.193495	0.00339643	NoDiff
Q8K3Y6	0.193598	0.0567661	NoDiff
P55161	0.194189	-0.0188113	NoDiff
P02793	0.194243	-0.0298243	NoDiff
Q63068	0.194655	-0.00985596	NoDiff
P29995	0.194846	-0.0299146	NoDiff
Q99PS8	0.195373	-0.0197274	NoDiff
P50904	0.19541	0.0216201	NoDiff
Q04631	0.19558	0.032737	NoDiff
Q5GFD9	0.195749	0.036929	NoDiff
P62142	0.195804	-0.0258144	NoDiff
Q5M947	0.196262	0.0164313	NoDiff
Q5U209	0.196315	-0.00405803	NoDiff
Q6F6B3	0.196548	0.0835171	NoDiff
P40615	0.196813	-0.00851029	NoDiff
Q63159	0.197114	0.0310891	NoDiff
P30152	0.19712	-0.0297566	NoDiff
O55043	0.197171	0.00570117	NoDiff
Q2KN99	0.197453	0.0297788	NoDiff
Q63270	0.198089	-0.0166559	NoDiff
Q4V8B3	0.198743	-0.0363334	NoDiff
Q9ESZ0	0.198831	-0.0404921	NoDiff
P52164-1	0.199091	0.0827136	NoDiff
P16086	0.199317	0.00558065	NoDiff
Q66HA1	0.1996	-0.0615217	NoDiff
A1A5S1	0.199663	-0.0148813	NoDiff
Q6TMG5	0.199734	0.031794	NoDiff
P10719	0.200145	0.0249897	NoDiff
Q63744	0.200185	0.0270125	NoDiff
Q62848	0.200761	-0.141093	NoDiff
P61459	0.200876	-0.0211194	NoDiff
Q66HF1	0.20137	-0.00710136	NoDiff
Q9JHL4-1	0.201925	0.0554164	NoDiff
Q63862-1	0.201974	0.011764	NoDiff
Q63623	0.202126	0.037402	NoDiff
P21139	0.202134	-0.0337114	NoDiff
P37397	0.202252	-0.0379401	NoDiff
O89043	0.202501	0.0161822	NoDiff
P08011	0.202634	-0.0162271	NoDiff
P08753	0.202922	0.0296867	NoDiff
Q10758	0.203292	-0.0196435	NoDiff
Q5EBA1	0.203737	-0.0444783	NoDiff
Q5FVN0	0.204327	-0.0393846	NoDiff
Q6F596	0.205356	-0.0443411	NoDiff
P70560-1	0.205868	0.0157251	NoDiff
Q8K4S7	0.205869	0.0905994	NoDiff
P50442	0.206416	-0.0153619	NoDiff
Q71UF4	0.206576	-0.016265	NoDiff
Q9Z330-1	0.206826	0.0158076	NoDiff
Q5PPF5	0.207936	0.0858995	NoDiff
Q63942	0.207942	0.0641106	NoDiff
P02680-1	0.208276	-0.0154787	NoDiff
Q6P756	0.208367	-0.00982811	NoDiff
A7VJC2-1	0.208418	0.0186374	NoDiff
Q5PPJ9	0.209204	-0.047272	NoDiff
A1L1J9	0.209508	0.0280967	NoDiff
P51556	0.209636	-0.0215925	NoDiff
Q3MIE0	0.209698	0.0199793	NoDiff
Q5EAJ6	0.209869	0.0493184	NoDiff
D4A631	0.210013	-0.0224409	NoDiff
P35738	0.212113	-0.0332034	NoDiff
P05964	0.21261	-0.0252121	NoDiff
Q62833	0.21275	0.0330751	NoDiff
Q2HWF0-3	0.213003	0.0267633	NoDiff
Q08849	0.213689	0.029452	NoDiff
Q6AYJ1	0.214148	-0.0199775	NoDiff
P98106	0.214519	-0.0364515	NoDiff
Q91XR8	0.214812	-0.0544386	NoDiff
Q03348	0.215013	-0.0191053	NoDiff
Q99M63	0.215425	0.0245571	NoDiff
Q6P0K8	0.215535	-0.00147719	NoDiff
P13444	0.216123	-0.00982811	NoDiff
Q62940	0.217057	-0.0124278	NoDiff
P97694	0.217664	-0.0320465	NoDiff
O55164	0.218136	-0.0185059	NoDiff
Q60587	0.219764	-0.00704979	NoDiff
P35745	0.219778	0.0403551	NoDiff
O88377	0.221319	-0.0197958	NoDiff
P11240	0.221465	0.036556	NoDiff
Q4KLP0	0.221817	-0.0313043	NoDiff
Q5XIH7	0.222418	-0.00888752	NoDiff
O89040-1	0.222423	0.0836795	NoDiff
Q8VI04	0.222446	-0.0170266	NoDiff
Q642A7	0.222454	-0.0478118	NoDiff
Q4V8B0-1	0.222558	0.0450834	NoDiff
Q04462	0.222564	-0.0176987	NoDiff
Q562C6	0.222886	0.08204	NoDiff
P0C1Q3	0.223096	0.0389347	NoDiff
B0BNA9	0.223195	0.0131457	NoDiff
P70618-1	0.223214	-0.0320766	NoDiff
Q925S8	0.223696	-0.116165	NoDiff
Q62786	0.224033	-0.0322266	NoDiff
Q811U3-1	0.224099	-0.0143357	NoDiff
Q6URK4	0.224347	-0.00759718	NoDiff
Q8CGS4	0.224701	0.0176216	NoDiff
Q5XIF3	0.225321	0.0441467	NoDiff
Q5XII0	0.226077	-0.0278058	NoDiff
P0CB49	0.226215	-0.0406698	NoDiff
Q6Q0N0	0.227123	0.0251672	NoDiff
B0LT89	0.227234	-0.014487	NoDiff
Q6AY63	0.227398	0.0102065	NoDiff
P06685	0.227951	-0.00979988	NoDiff
Q6P6Q9	0.22807	0.0129196	NoDiff
B5DFN2	0.228276	-0.0251383	NoDiff
P35435	0.228483	0.00547437	NoDiff
Q4AEF8	0.22874	-0.0187311	NoDiff
P62271	0.229096	-0.0103085	NoDiff
P63331	0.229168	0.0348471	NoDiff
D3ZAF6	0.229371	-0.0195928	NoDiff
P61765-2	0.229629	-0.0146611	NoDiff
P50393	0.229666	0.0482762	NoDiff
Q64122	0.231438	0.0327063	NoDiff
P62703	0.232477	-0.0129328	NoDiff
Q5XFX0	0.232907	-0.00834161	NoDiff
P14630	0.233008	0.0271922	NoDiff
Q920P6	0.23332	-0.023791	NoDiff
P08644-2	0.233934	0.0379035	NoDiff
P18596-1	0.234002	0.0139929	NoDiff
P45479	0.234047	-0.0353951	NoDiff
Q5FVJ0-2	0.234301	-0.0283028	NoDiff
P24054	0.234616	-0.0214345	NoDiff
P25235	0.234967	-0.0296798	NoDiff
O08950	0.235564	0.0271578	NoDiff
Q66HG5	0.235984	0.0325351	NoDiff
F1M386	0.236216	-0.056809	NoDiff
Q9QZ86	0.236499	-0.0240766	NoDiff
Q5XIA8	0.236706	0.0183604	NoDiff
P11883	0.237167	-0.0422475	NoDiff
Q5PQM2	0.237352	-0.0128194	NoDiff
P21743	0.237487	0.0520425	NoDiff
P38656	0.237507	-0.00184101	NoDiff
Q3T1K5	0.23752	-0.0272029	NoDiff
Q00715	0.237752	-0.0157943	NoDiff
P70566	0.238092	0.0699671	NoDiff
Q9JHW5	0.238381	0.0259214	NoDiff
Q9Z1K9	0.238594	0.0407282	NoDiff
A0JPP8	0.239101	0.0230255	NoDiff
P80299	0.23953	-0.0548519	NoDiff
Q64559	0.239652	-0.00887945	NoDiff
A4L9P7	0.240496	0.0123677	NoDiff
Q923M1	0.240715	0.0376965	NoDiff
Q925Q9	0.240936	0.0169975	NoDiff
Q63321	0.241517	-0.0362122	NoDiff
Q6AYC2	0.24174	-0.0117434	NoDiff
Q07647	0.242031	0.0108327	NoDiff
Q6NYB7	0.243119	0.00466286	NoDiff
P0C8E4	0.244432	0.0623992	NoDiff
Q6AYA6	0.244441	0.0095765	NoDiff
Q9EQH5-2	0.244904	-0.00530415	NoDiff
Q62671	0.244945	-0.0463613	NoDiff
Q6P7B0	0.245753	-0.00559035	NoDiff
Q5BJT7	0.245966	0.0527682	NoDiff
P97700	0.24605	-0.0185149	NoDiff
Q6IN36-1	0.246299	-0.0240483	NoDiff
Q5Y4N8	0.246717	0.018398	NoDiff
O88664	0.246963	0.0329647	NoDiff
P14562	0.247891	0.0214759	NoDiff
A2RUW1	0.248835	-0.0114204	NoDiff
Q5BJY6	0.249009	-0.0351686	NoDiff
P43138	0.249296	0.0108988	NoDiff
Q5M876	0.249545	-0.0237279	NoDiff
Q9QXU8	0.251905	0.0133039	NoDiff
Q9ESQ5-1	0.251974	0.14474	NoDiff
P54290-1	0.253063	0.00625689	NoDiff
Q1RP77	0.253264	0.0358274	NoDiff
P63170	0.253615	-0.0195182	NoDiff
P06757	0.253859	-0.0243944	NoDiff
Q8K1Q0	0.254019	0.0348639	NoDiff
Q5EIC4	0.254257	-0.0163143	NoDiff
Q63210	0.255386	0.04108	NoDiff
Q9QXY4	0.255716	-0.0493616	NoDiff
O35567	0.255792	-0.010563	NoDiff
Q4KM49	0.257219	0.00143866	NoDiff
P20069	0.257725	0.0202855	NoDiff
O88763	0.257834	0.0246583	NoDiff
Q4FZU4	0.258263	0.0876414	NoDiff
Q9Z2P5	0.258612	-0.0273933	NoDiff
Q5XIR9	0.258684	0.0318748	NoDiff
P53563	0.2587	-0.00731123	NoDiff
Q4V8K1	0.258852	0.00946963	NoDiff
Q6AYD2	0.259056	0.0221067	NoDiff
Q66H59	0.259444	-0.013545	NoDiff
P20650	0.259852	-0.00653352	NoDiff
Q80T18	0.260003	-0.0166784	NoDiff
Q9WU70	0.260049	0.0393682	NoDiff
Q6AXY7	0.2604	0.00284901	NoDiff
Q71TY3	0.261336	-0.0239941	NoDiff
P04166	0.261553	-0.0187121	NoDiff
Q6YAT4	0.26183	0.0652394	NoDiff
P10686	0.26195	-0.0152858	NoDiff
Q5BJ92	0.262233	-0.0677717	NoDiff
Q09073	0.262385	0.0199176	NoDiff
P81718	0.262685	0.00506726	NoDiff
Q9QYV0-1	0.262835	0.077516	NoDiff
Q4V8J7	0.263365	0.0225375	NoDiff
Q641W2	0.263413	0.0103894	NoDiff
Q5BK63	0.264164	0.0162915	NoDiff
Q62799	0.264245	0.0674813	NoDiff
P20411	0.264851	-0.0335862	NoDiff
P63326	0.264923	-0.00913536	NoDiff
P14740	0.264923	-0.0167191	NoDiff
P61078	0.265244	0.0663834	NoDiff
Q6YDN7	0.265835	0.056544	NoDiff
Q62625	0.265929	-0.0190929	NoDiff
Q99MY2	0.266106	-0.0371608	NoDiff
B2GV05	0.266212	0.0258073	NoDiff
Q4G061	0.266582	-0.0163972	NoDiff
Q5U316	0.267173	0.0135699	NoDiff
P62902	0.267273	-0.00759178	NoDiff
P28064	0.267415	-0.0309956	NoDiff
Q812D1-1	0.26757	0.0122188	NoDiff
Q5XIT1	0.267847	0.0315301	NoDiff
P81128	0.267927	0.0199881	NoDiff
Q62796	0.268826	0.031692	NoDiff
Q5U2Z3	0.26945	-0.0119088	NoDiff
Q641Y8	0.269545	-0.0128648	NoDiff
Q2LAP6	0.269904	0.00208386	NoDiff
Q62910-1	0.270041	-0.0253161	NoDiff
P97680	0.270627	0.122266	NoDiff
Q62645-2	0.270662	-0.0901185	NoDiff
Q641X2	0.271648	0.064804	NoDiff
Q62813-2	0.271909	0.0279561	NoDiff
Q63665	0.273171	0.0508138	NoDiff
P08461	0.273722	0.00973838	NoDiff
P61227	0.273796	-0.0765591	NoDiff
P0C0A1	0.274296	0.0533444	NoDiff
Q9JJ54	0.274371	-0.00914338	NoDiff
B0K019	0.274914	0.0352876	NoDiff
Q6J1Y9	0.275381	0.0123133	NoDiff
Q68FV2	0.2755	0.0099634	NoDiff
Q62760	0.275993	0.0256015	NoDiff
P35284	0.276278	-0.0201151	NoDiff
Q99MI7	0.276326	-0.012568	NoDiff
P63036	0.276526	0.0195524	NoDiff
P23693	0.276787	-0.0592519	NoDiff
Q5XIP1	0.277004	0.0102104	NoDiff
G3V735	0.278944	0.0239943	NoDiff
Q9EQN5	0.27998	0.0289516	NoDiff
Q5M7A4	0.280327	0.0210155	NoDiff
Q9ESN0	0.280393	0.0101256	NoDiff
Q5QJC9	0.280478	-0.0248657	NoDiff
Q7M767	0.280549	-0.0128783	NoDiff
P97675	0.280764	0.0315501	NoDiff
Q5FVM6	0.280775	0.0183024	NoDiff
Q5U2N0	0.281321	0.0279356	NoDiff
Q499N3	0.282	-0.0588047	NoDiff
P07861	0.282302	-0.0116989	NoDiff
P41565	0.282758	-0.00520788	NoDiff
Q9Z118	0.283201	-0.00796229	NoDiff
Q5U2R3	0.283414	0.010193	NoDiff
P62501	0.283633	0.0629705	NoDiff
P97696	0.284086	-0.011642	NoDiff
Q63945-1	0.284486	0.170546	NoDiff
P62193	0.28482	-0.00623357	NoDiff
P97629	0.284858	-0.0327238	NoDiff
P50399	0.284963	-0.0121389	NoDiff
Q6VBQ8	0.286008	-0.03448	NoDiff
P62850-1	0.286021	-0.0184594	NoDiff
P11345	0.286183	-0.0252218	NoDiff
Q5BJT0	0.286354	0.031349	NoDiff
Q3KR59	0.286399	-0.0159601	NoDiff
P07151	0.287604	0.0138108	NoDiff
Q5XIK2	0.287607	-0.0186454	NoDiff
P32736-1	0.289677	0.00920418	NoDiff
Q00910	0.289716	0.0176487	NoDiff
O54698	0.290211	-0.0267757	NoDiff
O54923	0.290227	-0.0222955	NoDiff
O88764-2	0.291326	-0.0425448	NoDiff
P13803	0.291678	-0.00999273	NoDiff
O88984	0.292008	0.0180675	NoDiff
Q6AXQ5	0.292973	0.00847871	NoDiff
P60901	0.293022	-0.013364	NoDiff
Q9ESH6	0.29309	-0.010563	NoDiff
Q811S9	0.29349	0.0278331	NoDiff
Q63505	0.293521	0.0262758	NoDiff
O08697	0.293888	-0.0489837	NoDiff
Q62658	0.293937	0.00713925	NoDiff
Q03346	0.294382	-0.0234424	NoDiff
Q99ML5	0.294672	-0.0203711	NoDiff
Q5U1X1	0.294721	0.0121539	NoDiff
P23928	0.295702	-0.0168285	NoDiff
P08699	0.295739	0.00993852	NoDiff
Q62651	0.295882	0.00429351	NoDiff
B4F7E8	0.296268	-0.00969697	NoDiff
Q8R2H1	0.296543	0.0438825	NoDiff
P12001	0.297448	0.00591665	NoDiff
Q6AYX5	0.298072	-0.0574975	NoDiff
Q9Z0W7	0.298429	0.0172234	NoDiff
P56522	0.298511	0.0321847	NoDiff
P62856	0.29934	0.0211534	NoDiff
Q5U2U0	0.299405	-0.0464206	NoDiff
Q9JK11	0.299525	0.0105047	NoDiff
P49793	0.29986	0.00444887	NoDiff
Q5XI55-1	0.300041	-0.0280169	NoDiff
Q9R085	0.301594	-0.0145047	NoDiff
O54783	0.303062	-0.0399096	NoDiff
Q99JE6	0.303665	0.0151262	NoDiff
O70595	0.30368	0.0125947	NoDiff
P18291	0.303922	-0.0152694	NoDiff
P50878	0.305325	0.0112761	NoDiff
Q5RKH0	0.305641	-0.0170405	NoDiff
P13264-1	0.305996	-0.015722	NoDiff
Q5XI51	0.306114	-0.028376	NoDiff
Q9JKR5	0.306769	-0.0250157	NoDiff
A1L1L2	0.30737	0.0239922	NoDiff
P29419	0.307712	0.0202034	NoDiff
O08560	0.308926	0.0107146	NoDiff
P97594	0.309645	-0.0121021	NoDiff
P26772	0.310402	0.0120139	NoDiff
Q499N5	0.311297	0.017174	NoDiff
Q9Z2Q4	0.312219	-0.0739847	NoDiff
Q64244	0.313397	0.0304424	NoDiff
Q5FVK8	0.31408	-0.0484272	NoDiff
O55148	0.314236	0.0213913	NoDiff
A0FKI7-3	0.315873	-0.0369121	NoDiff
P20961	0.316794	-0.0327624	NoDiff
P47198	0.317501	-0.00678456	NoDiff
Q68FY0	0.317677	-0.00241018	NoDiff
P29410-1	0.318885	-0.0053332	NoDiff
O88794	0.319758	-0.025186	NoDiff
Q9EST6	0.320149	-0.0129757	NoDiff
Q9WVS2	0.321931	-0.0126103	NoDiff
[truncated: 790 more rows]
