# Supplementary material for: Alleviation of Lipopolysaccharide-Induced Acute Respiratory Distress Syndrome in Rats by Yiqi Huayu Jiedu Decoction: A Tandem Mass Tag-Based Proteomics Study
Source: Front Pharmacol. 2020 Aug 28;11:1215. doi: 10.3389/fphar.2020.01215 (PMC7485520; doi:10.3389/fphar.2020.01215)
Supplement: Table S2 — Unique top 20 Gene Ontology (GO) term enrichment of DEPs1 in sheet of unique1. Unique top 20 GO enrichment functions of DEPs2 in sheet of unique2. [file Table_2.xlsx]

## Sheet: unique1
Term	Category.y	Description	LogP2	InTerm_InList2
GO:0006954	GO Biological Processes	inflammatory response	-17.6494	0.0682788
GO:0032496	GO Biological Processes	response to lipopolysaccharide	-16.7406	0.0784314
GO:0002237	GO Biological Processes	response to molecule of bacterial origin	-16.1894	0.0756144
GO:0009611	GO Biological Processes	response to wounding	-15.5078	0.0670827
GO:0042060	GO Biological Processes	wound healing	-14.1995	0.0757576
GO:0045087	GO Biological Processes	innate immune response	-12.363	0.0593607
GO:0007584	GO Biological Processes	response to nutrient	-11.377	0.0754717
GO:0031960	GO Biological Processes	response to corticosteroid	-11.2217	0.0804954
GO:0051384	GO Biological Processes	response to glucocorticoid	-11.1993	0.0838926
GO:0030162	GO Biological Processes	regulation of proteolysis	-11.1624	0.0520966
GO:0072593	GO Biological Processes	reactive oxygen species metabolic process	-10.4274	0.0808081
GO:0052548	GO Biological Processes	regulation of endopeptidase activity	-10.3328	0.0659091
GO:0052547	GO Biological Processes	regulation of peptidase activity	-10.1757	0.0628931
GO:0002526	GO Biological Processes	acute inflammatory response	-10.1752	0.119718
GO:0021782	GO Biological Processes	glial cell development	-9.94598	0.125984
GO:2000377	GO Biological Processes	regulation of reactive oxygen species metabolic process	-9.92703	0.0938967
GO:0006953	GO Biological Processes	acute-phase response	-9.68677	0.22
GO:0008015	GO Biological Processes	blood circulation	-9.53413	0.0591716
GO:0048545	GO Biological Processes	response to steroid hormone	-9.47655	0.0571956
GO:0003013	GO Biological Processes	circulatory system process	-9.33137	0.0580271

## Sheet: unique2
Term	Category.y	Description	LogP2	InTerm_InList2
GO:0044420	GO Cellular Components	extracellular matrix component	-4.4291	0.0909091
GO:0070325	GO Molecular Functions	lipoprotein particle receptor binding	-4.35602	0.137931
GO:0005583	GO Cellular Components	fibrillar collagen trimer	-4.3002	0.272727
GO:0048407	GO Molecular Functions	platelet-derived growth factor binding	-4.3002	0.272727
GO:0098643	GO Cellular Components	banded collagen fibril	-4.3002	0.272727
GO:0004016	GO Molecular Functions	adenylate cyclase activity	-4.17745	0.25
GO:0031099	GO Biological Processes	regeneration	-4.14866	0.031348
GO:0097435	GO Biological Processes	supramolecular fiber organization	-3.9494	0.0210379
GO:0003779	GO Molecular Functions	actin binding	-3.8819	0.0266344
GO:0010314	GO Molecular Functions	phosphatidylinositol-5-phosphate binding	-3.62127	0.166667
GO:0032272	GO Biological Processes	negative regulation of protein polymerization	-3.59873	0.0609756
GO:0098644	GO Cellular Components	complex of collagen trimers	-3.54881	0.157895
GO:0016829	GO Molecular Functions	lyase activity	-3.49429	0.037234
GO:0043462	GO Biological Processes	regulation of ATPase activity	-3.47889	0.0574713
GO:0032432	GO Cellular Components	actin filament bundle	-3.30247	0.0526316
GO:0046982	GO Molecular Functions	protein heterodimerization activity	-3.27203	0.0243902
GO:0030510	GO Biological Processes	regulation of BMP signaling pathway	-3.26099	0.0515464
GO:0019838	GO Molecular Functions	growth factor binding	-3.22642	0.04
GO:0009190	GO Biological Processes	cyclic nucleotide biosynthetic process	-3.18647	0.12
GO:0009975	GO Molecular Functions	cyclase activity	-3.18647	0.12
