# Supplementary material for: Alleviation of Lipopolysaccharide-Induced Acute Respiratory Distress Syndrome in Rats by Yiqi Huayu Jiedu Decoction: A Tandem Mass Tag-Based Proteomics Study
Source: Front Pharmacol. 2020 Aug 28;11:1215. doi: 10.3389/fphar.2020.01215 (PMC7485520; doi:10.3389/fphar.2020.01215)
Supplement: Table S3 — The results of GO term enrichment and Kyoto Encyclopedia of Genes and Genomes (KEGG) pathways in each set. [file Table_3.xlsx]

## Sheet: set1
Category	Term	Description	LogP	InTerm_InList	Genes	Symbols
GO Biological Processes	GO:0044283	small molecule biosynthetic process	-2.28224	3/685	64313,81508,308453	Oat,Bhmt,Coq8b
GO Molecular Functions	GO:0008270	zinc ion binding	-2.22505	3/718	81508,290963,362061	Bhmt,Npepo,Cryz

## Sheet: set2
Term	Description	LogP	InTerm_InList	Genes	Symbols
rno03040	Spliceosome	-3.28992	3/138	29667,291797,300361,314988	Srsf5,Thoc1,Cwc15,Zhx2
GO:0016607	nuclear speck	-2.1095	3/359	29667,291797,300361	Srsf5,Thoc1,Cwc15
GO:0016071	mRNA metabolic process	-1.50328	3/607	29667,300361,314988	Srsf5,Cwc15,Zhx2
GO:0051098	regulation of binding	-1.96388	3/406	24829,29593,64312	H2bc1,Ckmt1,Aplp2

## Sheet: set3
Category	Term	Description	LogP	InTerm_InList	Genes	Symbols
GO Cellular Components	GO:0044420	extracellular matrix component	-5.66176	5/55	25473,29393,59107,84352,85490,25641,64156,83800,116561,290850,685867,25403,65138,25202	Lamb2,Col1a1,Ltbp1,Col1a2,Col5a1,Igfbp6,Uba52,Clta,Cltb,Mrps31,Myl6,Cast,Adrm1,Gucy1b1
GO Cellular Components	GO:0005583	fibrillar collagen trimer	-5.05609	3/11	29393,84352,85490	Col1a1,Col1a2,Col5a1
GO Cellular Components	GO:0098643	banded collagen fibril	-5.05609	3/11	29393,84352,85490	Col1a1,Col1a2,Col5a1
GO Cellular Components	GO:0098644	complex of collagen trimers	-4.29684	3/19	29393,84352,85490	Col1a1,Col1a2,Col5a1
GO Cellular Components	GO:0062023	collagen-containing extracellular matrix	-2.79385	5/221	25473,29393,59107,84352,85490	Lamb2,Col1a1,Ltbp1,Col1a2,Col5a1
GO Cellular Components	GO:0005581	collagen trimer	-2.60573	3/70	29393,84352,85490	Col1a1,Col1a2,Col5a1
GO Cellular Components	GO:0031012	extracellular matrix	-1.8803	5/365	25473,29393,59107,84352,85490	Lamb2,Col1a1,Ltbp1,Col1a2,Col5a1
GO Cellular Components	GO:0005884	actin filament	-3.82758	5/131	24851,24852,64513,117557,500450,25603,50665,81814,50663,29332,116659,685867,25336,25649,689852,25498,171047,367314	Tpm1,Tpm4,Pawr,Tpm3,Tpm2,Marcks,Tmsb10,Tmsb4x,Calm2,Stmn1,Dync1i2,Myl6,Nfyb,Apoa2,Psmf1,Npm1,Dnph1,Lrrfip1
GO Cellular Components	GO:0032432	actin filament bundle	-3.3095	4/95	24851,24852,25603,117557	Tpm1,Tpm4,Marcks,Tpm3
GO Cellular Components	GO:0099513	polymeric cytoskeletal fiber	-3.09975	9/646	24851,24852,25603,29332,50663,64513,116659,117557,500450	Tpm1,Tpm4,Marcks,Stmn1,Calm2,Pawr,Dync1i2,Tpm3,Tpm2
GO Cellular Components	GO:0015629	actin cytoskeleton	-2.5066	7/502	24851,24852,25603,64513,117557,500450,685867	Tpm1,Tpm4,Marcks,Pawr,Tpm3,Tpm2,Myl6
GO Cellular Components	GO:0001725	stress fiber	-2.35299	3/86	24851,24852,117557	Tpm1,Tpm4,Tpm3
GO Cellular Components	GO:0097517	contractile actin filament bundle	-2.35299	3/86	24851,24852,117557	Tpm1,Tpm4,Tpm3
GO Cellular Components	GO:0042641	actomyosin	-2.20746	3/97	24851,24852,117557	Tpm1,Tpm4,Tpm3
GO Cellular Components	GO:0099738	cell cortex region	-2.88458	3/56	25202,83800,116561,24852,117557,25603,50663,25403,192254,192256,310811,245965,29143	Gucy1b1,Clta,Cltb,Tpm4,Tpm3,Marcks,Calm2,Cast,Tamalin,Pja2,Palmd,Atp5f1d,Grn
GO Cellular Components	GO:0044448	cell cortex part	-2.82875	5/217	24852,25202,83800,116561,117557	Tpm4,Gucy1b1,Clta,Cltb,Tpm3
GO Cellular Components	GO:0005938	cell cortex	-2.65293	6/349	24852,25202,25603,83800,116561,117557	Tpm4,Gucy1b1,Marcks,Clta,Cltb,Tpm3
GO Cellular Components	GO:0030672	synaptic vesicle membrane	-1.82638	3/134	50663,83800,116561	Calm2,Clta,Cltb
GO Cellular Components	GO:0099501	exocytic vesicle membrane	-1.82638	3/134	50663,83800,116561	Calm2,Clta,Cltb
GO Cellular Components	GO:0099568	cytoplasmic region	-1.68696	6/560	24852,25202,25603,83800,116561,117557	Tpm4,Gucy1b1,Marcks,Clta,Cltb,Tpm3
GO Cellular Components	GO:0098794	postsynapse	-1.52903	7/778	25403,25603,83800,116561,192254,192256,310811	Cast,Marcks,Clta,Cltb,Tamalin,Pja2,Palmd
GO Cellular Components	GO:0030658	transport vesicle membrane	-1.41152	3/194	50663,83800,116561	Calm2,Clta,Cltb
GO Cellular Components	GO:0098793	presynapse	-1.36441	6/668	25202,25603,29143,50663,83800,116561	Gucy1b1,Marcks,Grn,Calm2,Clta,Cltb
GO Cellular Components	GO:0042734	presynaptic membrane	-1.32636	3/210	25603,83800,116561	Marcks,Clta,Cltb
GO Cellular Components	GO:0016607	nuclear speck	-1.90886	5/359	25498,259170,289315,292067,313672	Npm1,Casc3,Sde2,Zc3h18,Kazn
GO Cellular Components	GO:0005819	spindle	-1.39349	4/336	25498,50663,83800,498910	Npm1,Calm2,Clta,Arl2bp
GO Cellular Components	GO:0015935	small ribosomal subunit	-1.82638	3/134	25498,64156,290850	Npm1,Uba52,Mrps31
GO Cellular Components	GO:0032993	protein-DNA complex	-1.39491	3/197	25336,25498,307861	Nfyb,Npm1,Terf2ip
GO Molecular Functions	GO:0048407	platelet-derived growth factor binding	-5.05609	3/11	29393,84352,85490	Col1a1,Col1a2,Col5a1
GO Molecular Functions	GO:0005201	extracellular matrix structural constituent	-3.99727	4/63	25473,29393,84352,85490	Lamb2,Col1a1,Col1a2,Col5a1
GO Molecular Functions	GO:0019838	growth factor binding	-3.55364	5/150	25641,29393,59107,84352,85490	Igfbp6,Col1a1,Ltbp1,Col1a2,Col5a1
GO Molecular Functions	GO:0005198	structural molecule activity	-2.92084	9/685	25473,29393,64156,83800,84352,85490,116561,290850,685867	Lamb2,Col1a1,Uba52,Clta,Col1a2,Col5a1,Cltb,Mrps31,Myl6
GO Molecular Functions	GO:0002020	protease binding	-2.64965	4/143	25403,29393,65138,84352	Cast,Col1a1,Adrm1,Col1a2
GO Molecular Functions	GO:0003779	actin binding	-3.7421	8/413	24851,24852,25603,50665,64513,81814,117557,500450	Tpm1,Tpm4,Marcks,Tmsb10,Pawr,Tmsb4x,Tpm3,Tpm2
GO Molecular Functions	GO:0051015	actin filament binding	-2.94752	5/204	24851,24852,25603,117557,500450	Tpm1,Tpm4,Marcks,Tpm3,Tpm2
GO Molecular Functions	GO:0046982	protein heterodimerization activity	-2.30962	6/410	24851,24852,25336,25649,500450,689852	Tpm1,Tpm4,Nfyb,Apoa2,Tpm2,Psmf1
GO Molecular Functions	GO:0042803	protein homodimerization activity	-2.03831	8/769	24851,24852,25498,25649,171047,367314,500450,689852	Tpm1,Tpm4,Npm1,Apoa2,Dnph1,Lrrfip1,Tpm2,Psmf1
GO Molecular Functions	GO:0005547	phosphatidylinositol-3,4,5-trisphosphate binding	-3.25073	3/42	25498,296345,297530,25603,25649	Npm1,Jph2,Washc2c,Marcks,Apoa2
GO Molecular Functions	GO:0005543	phospholipid binding	-1.57863	5/437	25498,25603,25649,296345,297530	Npm1,Marcks,Apoa2,Jph2,Washc2c
GO Molecular Functions	GO:1901981	phosphatidylinositol phosphate binding	-1.54352	3/172	25498,296345,297530	Npm1,Jph2,Washc2c
GO Molecular Functions	GO:0004857	enzyme inhibitor activity	-3.19871	7/380	25392,25403,25498,25649,64366,83801,259225	Atp5if1,Cast,Npm1,Apoa2,Calu,Ptms,Ppp1r14b
GO Molecular Functions	GO:0003697	single-stranded DNA binding	-1.94507	3/121	64530,64709,307861	Cnbp,Nucks1,Terf2ip
GO Molecular Functions	GO:0047485	protein N-terminus binding	-1.85257	3/131	24851,25498,50663,83800,498910	Tpm1,Npm1,Calm2,Clta,Arl2bp
KEGG Pathway	rno04512	ECM-receptor interaction	-2.36723	3/85	25473,29393,84352	Lamb2,Col1a1,Col1a2
KEGG Pathway	rno04974	Protein digestion and absorption	-2.25817	3/93	29393,84352,85490	Col1a1,Col1a2,Col5a1
KEGG Pathway	rno05146	Amoebiasis	-2.159	3/101	25473,29393,84352	Lamb2,Col1a1,Col1a2
KEGG Pathway	rno04611	Platelet activation	-1.87946	3/128	25202,29393,84352	Gucy1b1,Col1a1,Col1a2
KEGG Pathway	rno04510	Focal adhesion	-1.36791	3/202	25473,29393,84352	Lamb2,Col1a1,Col1a2
KEGG Pathway	rno04261	Adrenergic signaling in cardiomyocytes	-3.64986	5/143	24851,24852,50663,117557,500450	Tpm1,Tpm4,Calm2,Tpm3,Tpm2
KEGG Pathway	rno04260	Cardiac muscle contraction	-3.57378	4/81	24851,24852,117557,500450	Tpm1,Tpm4,Tpm3,Tpm2
KEGG Pathway	rno05410	Hypertrophic cardiomyopathy (HCM)	-3.4935	4/85	24851,24852,117557,500450	Tpm1,Tpm4,Tpm3,Tpm2
KEGG Pathway	rno05414	Dilated cardiomyopathy	-3.39872	4/90	24851,24852,117557,500450	Tpm1,Tpm4,Tpm3,Tpm2
KEGG Pathway	rno05016	Huntington's disease	-1.36791	3/202	83800,116561,245965	Clta,Cltb,Atp5f1d
KEGG Pathway	rno04270	Vascular smooth muscle contraction	-1.91644	3/124	25202,50663,685867	Gucy1b1,Calm2,Myl6
KEGG Pathway	rno04921	Oxytocin signaling pathway	-1.66004	3/155	25202,50663,685867	Gucy1b1,Calm2,Myl6
KEGG Pathway	rno05206	MicroRNAs in cancer	-1.76449	4/257	24851,25603,29332,29492	Tpm1,Marcks,Stmn1,Notch2

## Sheet: set4
Category	Term	Description	LogP	InTerm_InList	Genes	Symbols
GO Biological Processes	GO:0009150	purine ribonucleotide metabolic process	-3.61975	4/460	25289,25630,64532,81726	Adcy6,Pkm,Adcy5,Mvd
GO Biological Processes	GO:0010977	negative regulation of neuron projection development	-3.59724	3/180	25289,64532,116692	Adcy6,Adcy5,Cyth2
GO Biological Processes	GO:0009259	ribonucleotide metabolic process	-3.56644	4/475	25289,25630,64532,81726	Adcy6,Pkm,Adcy5,Mvd
GO Biological Processes	GO:0006163	purine nucleotide metabolic process	-3.53529	4/484	25289,25630,64532,81726	Adcy6,Pkm,Adcy5,Mvd
GO Biological Processes	GO:0019693	ribose phosphate metabolic process	-3.50812	4/492	25289,25630,64532,81726	Adcy6,Pkm,Adcy5,Mvd
GO Biological Processes	GO:0072521	purine-containing compound metabolic process	-3.36656	4/536	25289,25630,64532,81726	Adcy6,Pkm,Adcy5,Mvd
GO Biological Processes	GO:0031345	negative regulation of cell projection organization	-3.36495	3/216	25289,64532,116692	Adcy6,Adcy5,Cyth2
GO Biological Processes	GO:0090407	organophosphate biosynthetic process	-3.32708	4/549	25289,25630,64532,81726	Adcy6,Pkm,Adcy5,Mvd
GO Biological Processes	GO:0009152	purine ribonucleotide biosynthetic process	-3.2053	3/245	25289,25630,64532	Adcy6,Pkm,Adcy5
GO Biological Processes	GO:0009117	nucleotide metabolic process	-3.17854	4/601	25289,25630,64532,81726	Adcy6,Pkm,Adcy5,Mvd
GO Biological Processes	GO:0006753	nucleoside phosphate metabolic process	-3.1596	4/608	25289,25630,64532,81726	Adcy6,Pkm,Adcy5,Mvd
GO Biological Processes	GO:0009260	ribonucleotide biosynthetic process	-3.14001	3/258	25289,25630,64532	Adcy6,Pkm,Adcy5
GO Biological Processes	GO:0006164	purine nucleotide biosynthetic process	-3.11102	3/264	25289,25630,64532	Adcy6,Pkm,Adcy5
GO Biological Processes	GO:0045665	negative regulation of neuron differentiation	-3.11102	3/264	25289,64532,116692	Adcy6,Adcy5,Cyth2
GO Biological Processes	GO:0046390	ribose phosphate biosynthetic process	-3.10625	3/265	25289,25630,64532	Adcy6,Pkm,Adcy5
GO Biological Processes	GO:0072522	purine-containing compound biosynthetic process	-3.07341	3/272	25289,25630,64532	Adcy6,Pkm,Adcy5
GO Biological Processes	GO:0055086	nucleobase-containing small molecule metabolic process	-2.95366	4/690	25289,25630,64532,81726	Adcy6,Pkm,Adcy5,Mvd
GO Biological Processes	GO:0009165	nucleotide biosynthetic process	-2.84256	3/327	25289,25630,64532	Adcy6,Pkm,Adcy5
GO Biological Processes	GO:1901293	nucleoside phosphate biosynthetic process	-2.82739	3/331	25289,25630,64532	Adcy6,Pkm,Adcy5
GO Biological Processes	GO:0050768	negative regulation of neurogenesis	-2.78665	3/342	25289,64532,116692	Adcy6,Adcy5,Cyth2
GO Biological Processes	GO:0051961	negative regulation of nervous system development	-2.69559	3/368	25289,64532,116692	Adcy6,Adcy5,Cyth2
GO Biological Processes	GO:0010721	negative regulation of cell development	-2.60172	3/397	25289,64532,116692	Adcy6,Adcy5,Cyth2
GO Biological Processes	GO:0097305	response to alcohol	-2.42072	3/460	25289,54232,64532	Adcy6,Ca3,Adcy5
GO Biological Processes	GO:0046677	response to antibiotic	-2.10916	3/595	25289,54232,64532	Adcy6,Ca3,Adcy5
GO Biological Processes	GO:0010975	regulation of neuron projection development	-2.04657	3/627	25289,64532,116692	Adcy6,Adcy5,Cyth2
GO Biological Processes	GO:1901137	carbohydrate derivative biosynthetic process	-2.024	3/639	25289,25630,64532	Adcy6,Pkm,Adcy5
GO Biological Processes	GO:0051129	negative regulation of cellular component organization	-1.76285	3/798	25289,64532,116692	Adcy6,Adcy5,Cyth2
GO Biological Processes	GO:0007507	heart development	-1.96074	3/674	25236,64532,298836,25630	Gpc3,Adcy5,Snx17,Pkm
GO Biological Processes	GO:0001568	blood vessel development	-1.89936	3/710	25236,25630,298836	Gpc3,Pkm,Snx17
GO Biological Processes	GO:0001944	vasculature development	-1.83977	3/747	25236,25630,298836	Gpc3,Pkm,Snx17
GO Biological Processes	GO:0072358	cardiovascular system development	-1.81808	3/761	25236,25630,298836	Gpc3,Pkm,Snx17
GO Biological Processes	GO:0044283	small molecule biosynthetic process	-1.94161	3/685	25630,81726,297332	Pkm,Mvd,Thnsl2
GO Cellular Components	GO:0005929	cilium	-2.05038	3/625	25289,25630,64532	Adcy6,Pkm,Adcy5
GO Molecular Functions	GO:0016829	lyase activity	-6.87273	5/188	25289,54232,64532,81726,297332,116692,25630	Adcy6,Ca3,Adcy5,Mvd,Thnsl2,Cyth2,Pkm
KEGG Pathway	rno04072	Phospholipase D signaling pathway	-3.83946	3/149	25289,64532,116692	Adcy6,Adcy5,Cyth2
KEGG Pathway	rno00230	Purine metabolism	-3.59017	3/181	25289,25630,64532	Adcy6,Pkm,Adcy5
