# Supplementary material for: Alleviation of Lipopolysaccharide-Induced Acute Respiratory Distress Syndrome in Rats by Yiqi Huayu Jiedu Decoction: A Tandem Mass Tag-Based Proteomics Study
Source: Front Pharmacol. 2020 Aug 28;11:1215. doi: 10.3389/fphar.2020.01215 (PMC7485520; doi:10.3389/fphar.2020.01215)
Supplement: Table S4 — All 23 meaningful KEGG pathways. [file Table_4.xlsx]

## Sheet: Sheet1
Term	Tpye	Description	LogP	InTerm_InList	count
500	1.1 Carbohydrate metabolism	Starch and sucrose metabolism	-2.85288	0.125	4
520	1.1 Carbohydrate metabolism	Amino sugar and nucleotide sugar metabolism	-2.20293	0.0833333	4
4371	3.2 Signal transduction	Apelin signaling pathway	-3.22722	0.0704225	10
4066	3.2 Signal transduction	HIF-1 signaling pathway	-3.60543	0.0747664	8
4668	3.2 Signal transduction	TNF signaling pathway	-2.18738	0.0555556	6
4145	4.1 Transport and catabolism	Phagosome	-3.57217	0.0552764	12
4610	5.1 Immune system	Complement and coagulation cascades	-7.99126	0.156627	13
4062	5.1 Immune system	Chemokine signaling pathway	-3.0801	0.0628571	11
4611	5.1 Immune system	Platelet activation	-3.58675	0.078125	10
4612	5.1 Immune system	Antigen processing and presentation	-2.37449	0.0693069	7
4657	5.1 Immune system	IL-17 signaling pathway	-3.18109	0.0736842	7
4666	5.1 Immune system	Fc gamma R-mediated phagocytosis	-2.71165	0.0795455	7
4924	5.2 Endocrine system	Renin secretion	-3.98339	0.0735294	6
4923	5.2 Endocrine system	Regulation of lipolysis in adipocytes	-2.15117	0.0526316	3
4260	5.3 Circulatory system	Cardiac muscle contraction	-2.92139	0.0864198	7
4970	5.4 Digestive system	Salivary secretion	-3.77713	0.102564	8
4972	5.4 Digestive system	Pancreatic secretion	-2.447	0.0714286	7
4971	5.4 Digestive system	Gastric acid secretion	-2.40595	0.08	6
4978	5.4 Digestive system	Mineral absorption	-3.16758	0.108696	5
4726	5.6 Nervous system	Serotonergic synapse	-3.12829	0.0634921	9
4724	5.6 Nervous system	Glutamatergic synapse	-2.05126	0.0603448	7
4725	5.6 Nervous system	Cholinergic synapse	-2.09095	0.0614035	7
4727	5.6 Nervous system	GABAergic synapse	-2.62827	0.0769231	7
