# Supplementary material for: Alleviation of Lipopolysaccharide-Induced Acute Respiratory Distress Syndrome in Rats by Yiqi Huayu Jiedu Decoction: A Tandem Mass Tag-Based Proteomics Study
Source: Front Pharmacol. 2020 Aug 28;11:1215. doi: 10.3389/fphar.2020.01215 (PMC7485520; doi:10.3389/fphar.2020.01215)
Supplement: Table S5 — PRM Verification of intervention effect of YQHYJD on protein Hck, Plpp3, Marcks, Arpc2, Rap1b, Col1a1, Hras, and Lcn2. [file Table_5.xlsx]

## Sheet: Sheet1
gene	TMT_FC1	TMT_p1	TMT_FC2	TMT_p2	Peptide sequence	PRM_FC1	PRM_FC2
Rap1b	-0.327522	0.0149334	0.162123	0.135499	INVNEIFYDLVR	-0.327522	0.162123
Hras	-0.210756	0.00178083	0.0753284	0.240706	QGVEDAFYTLVR	-0.210756	0.0753284
Col1a1	-0.169121	0.0321444	0.152187	0.0272257	GETGPAGPAGPIGPAGAR	-0.169121	0.152187
Lcn2	-0.0364335	0.0257137	0.0248918	0.174373	DNNIVFSVPTDQCIDN	-0.0364335	0.0248918
Hck	-0.253044	0.0548595	0.299653	0.0444658	GSLLDFLK	-0.253044	0.299653
Plpp3	-0.24285	0.0154935	0.0905099	0.387647	EILSPVDIMDR	-0.24285	0.0905099
Marcks	-0.2459	0.0236509	0.0134064	0.936187	LSGFSFK	-0.2459	0.0134064
Arpc2	-0.201379	0.00941267	0.213144	0.054572	MILLEVNNR	-0.201379	0.213144
